# Supplementary material for: Absorbance or organization into ankylosis: a microarray analysis of haemarthrosis in a sheep model of temporomandibular joint trauma
Source: BMC Oral Health. 2021 Dec 28;21:668. doi: 10.1186/s12903-021-02033-w (PMC8713393; doi:10.1186/s12903-021-02033-w)
Supplement: Supplementary file 1 — Additional file 1. DEGS at day 1. [file 12903_2021_2033_MOESM1_ESM.xlsx]

## Sheet: da1-b
DEGs in day 1
Probe	ENSG	GeneSymbol	Description	Cytoband	Entrez.ID	logFC	AveExpr	t	P.Value	adj.P.Val	B	HA_1	HA_2	HA_3	HO_3	HO_1	HO_3	regulation
14858471	ENST00000296591	EDIL3	EGF-like repeats and discoidin I-like domains 3	5q14	10085	4.28672	5.23431	28.5657	8.23e-09	7.68e-05	7.88478	3.20673	3.1288	2.93732	7.56533	7.43043	7.13724	up
14858481	ENST00000274341	HAPLN1	hyaluronan and proteoglycan link protein 1	5q14.3	1404	4.36441	5.35298	28.1132	9.24e-09	7.68e-05	7.84857	3.28411	3.12518	3.10302	7.60073	7.75316	7.25166	up
14722365	ENSBTAT00000001579	CCL17	chemokine (C-C motif) ligand 17	---	100140488	-4.37235	5.55714	-19.4257	1.36e-07	0.000752579	6.76086	7.88171	7.91025	7.43798	3.14107	3.82166	3.15017	down
14831835	ENSBTAT00000020045	MMP13	matrix metallopeptidase 13 (collagenase 3)	---	281914	5.00056	5.06259	16.6019	4.22e-07	0.00175277	6.14369	2.51378	2.50826	2.6649	8.00307	6.80385	7.8817	up
14818323	ENSBTAT00000000595	IBSP	integrin-binding sialoprotein	---	281233	3.32971	4.07607	15.3701	7.34e-07	0.00203341	5.80686	2.41469	2.3816	2.43734	5.24633	6.12105	5.85539	up
14724305	ENSBTAT00000016414	MGP	matrix Gla protein	---	282660	2.70249	5.99122	15.3685	7.34e-07	0.00203341	5.80639	4.75854	4.7699	4.39148	7.04501	7.51961	7.46276	up
14826670	ENSBTAT00000046493	APOD	apolipoprotein D	---	613972	4.36721	6.53055	14.6519	1.03e-06	0.00245249	5.58693	4.6592	4.47216	3.90947	8.66441	9.26736	8.21069	up
14722357	ENSBTAT00000023564	CCL22	chemokine (C-C motif) ligand 22	---	616996	-3.43668	5.45513	-14.1312	1.34e-06	0.00260722	5.4153	7.39339	7.38532	6.7417	3.82266	4.04594	3.34178	down
14822065	ENSBTAT00000006139	WARS	tryptophanyl-tRNA synthetase	---	281576	-1.56263	8.08707	-14.0239	1.41e-06	0.00260722	5.37857	8.89903	8.86643	8.83968	7.22065	7.27741	7.41921	down
14775480	ENSBTAT00000006275	S100B	S100 calcium binding protein B	---	525716	2.20022	5.10629	13.6537	1.71e-06	0.00282198	5.24813	3.88307	3.90767	4.22779	5.99482	6.43709	6.18728	up
14708998	ENSBTAT00000026725	COL12A1	collagen, type XII, alpha 1	---	359712	4.16532	6.5584	13.483	1.87e-06	0.00282198	5.18596	4.31763	4.19304	4.91655	9.28581	8.4098	8.22757	up
14757190	ENST00000246657	CCR7	chemokine (C-C motif) receptor 7	17q12-q21.2	1236	-2.5265	8.17348	-12.5189	3.16e-06	0.00402383	4.80909	9.47212	9.25577	9.58231	6.79847	7.32763	6.60461	down
14789376	ENST00000358392	COL11A1	collagen, type XI, alpha 1	1p21	1301	1.73633	5.09033	12.5135	3.17e-06	0.00402383	4.80683	4.25678	4.25575	4.15395	6.17944	5.7532	5.94282	up
14744745	ENST00000372126	C10orf99	chromosome 10 open reading frame 99	10q23.1	387695	-1.60547	5.3852	-12.395	3.39e-06	0.00402383	4.75726	6.1597	6.12156	6.28254	4.77254	4.4521	4.52277	down
14878681	ENST00000369478	CD2	CD2 molecule	1p13.1	914	-1.95973	6.79458	-11.2715	6.61e-06	0.00732528	4.24805	7.83082	7.77662	7.71589	5.91272	5.45078	6.08063	down
14882020	ENSBTAT00000003812	IRF4	interferon regulatory factor 4	---	506141	-1.4048	5.73402	-10.5182	1.07e-05	0.0107511	3.86261	6.54231	6.49127	6.27568	4.90025	5.18843	5.00619	down
14784799	ENSBTAT00000015933	OLFML2B	olfactomedin-like 2B	---	513053	1.27791	4.57766	10.42	1.14e-05	0.0107511	3.80947	3.95133	3.94931	3.91548	5.33406	5.28073	5.03508	up
14796222	XM_004002914	GCSAM	germinal center-associated, signaling and motility	---	101120459	-1.7397	4.251	-10.3925	1.16e-05	0.0107511	3.79446	4.90902	5.05839	5.39513	3.18534	3.5612	3.39691	down
14891722	ENST00000379747	POSTN	periostin, osteoblast specific factor	13q13.3	10631	4.50192	6.81158	9.59504	2.02e-05	0.0164009	3.3343	4.05937	4.157	5.46548	9.80569	8.33392	9.04801	up
14783848	ENSBTAT00000008608	LAMP3	lysosomal-associated membrane protein 3	---	531327	-2.32035	7.78192	-9.57673	2.05e-05	0.0164009	3.32315	8.81334	8.86977	9.14317	6.72512	6.09281	7.04729	down
14865786	ENST00000375561	OGN	osteoglycin	9q22	4969	3.89712	5.54091	9.56028	2.07e-05	0.0164009	3.3131	3.16027	3.65662	3.96017	8.45337	7.02461	6.99044	up
14793312	ENST00000328306	SLC9A7	solute carrier family 9, subfamily A (NHE7, cation proton antiporter 7), member 7	Xp11.3|Xp11.3	84679	-1.83319	6.03024	-9.49056	2.18e-05	0.0164624	3.27025	6.62957	6.86857	7.34237	4.98859	5.10244	5.24992	down
14824618	ENST00000171757	P2RY10	purinergic receptor P2Y, G-protein coupled, 10	Xq21.1	27334	-1.39693	6.8145	-9.15481	2.79e-05	0.0201506	3.05811	7.49313	7.53153	7.51422	6.24224	5.80998	6.29588	down
14789110	XM_004020599	LOC101112529	uncharacterized LOC101112529	---	101112529	-1.26393	4.50416	-9.02664	3.07e-05	0.0212608	2.97451	5.17006	5.07787	5.16045	4.11892	3.8019	3.69576	down
14758747	EU741651	DPP4	dipeptidyl-peptidase 4	---	100170324	-2.15021	5.18041	-8.78231	3.7e-05	0.0245785	2.81098	5.96695	6.04072	6.75887	4.06836	3.8386	4.40895	down
14840584	ENST00000009530	CD74	CD74 molecule, major histocompatibility complex, class II invariant chain	5q32	972	-2.13942	8.06307	-8.68845	3.98e-05	0.0245785	2.74667	9.01813	9.03866	9.34154	7.2954	6.42242	7.26224	down
14714431	ENSBTAT00000023396	AGPAT9	1-acylglycerol-3-phosphate O-acyltransferase 9	---	519739	1.02927	8.00168	8.67564	4.02e-05	0.0245785	2.73783	7.44604	7.48675	7.52834	8.42149	8.67358	8.45387	up
14884547	ENST00000366929	TGFB2	transforming growth factor, beta 2	1q41	7042	1.64361	5.67887	8.63772	4.14e-05	0.0245785	2.71156	4.71927	5.16812	4.68383	6.79628	6.41827	6.28748	up
14796682	ENST00000409806	ZC3H12D	zinc finger CCCH-type containing 12D	6q25.1	340152	-1.11958	4.60181	-8.47913	4.7e-05	0.0267646	2.60017	5.03924	5.09324	5.35233	4.04801	4.14396	3.93408	down
14787688	ENSBTAT00000004145	FSCN1	fascin homolog 1, actin-bundling protein (Strongylocentrotus purpuratus)	---	507342	-1.3181	5.46056	-8.43615	4.86e-05	0.0267646	2.56956	5.96839	6.04365	6.3468	4.59047	4.97062	4.84344	down
14813702	ENSBTAT00000007574	TBC1D4	TBC1 domain family, member 4	---	534649	-1.17556	5.74513	-8.34097	5.24e-05	0.026792	2.5011	6.19655	6.26984	6.53235	5.32137	5.10865	5.04203	down
14725135	ENST00000326306	CCR8	chemokine (C-C motif) receptor 8	3p22	1237	-1.83099	5.55	-8.32296	5.32e-05	0.026792	2.48804	6.58997	6.60189	6.20461	4.35825	4.45376	5.09148	down
14886476	ENSBTAT00000028638	C3H1orf54	chromosome 3 open reading frame, human C1orf54	---	614807	-1.22221	4.13522	-8.20418	5.86e-05	0.028108	2.4011	4.53745	4.74228	4.95925	3.35963	3.62958	3.58314	down
14804146	NM_001252180	IL21R	interleukin 21 receptor	---	100820753	-1.16085	6.4627	-8.17658	6e-05	0.028108	2.38068	7.04844	7.10816	6.97277	5.72961	6.13747	5.77974	down
14853053	ENST00000287097	CD109	CD109 molecule	6q13	135228	1.94498	6.3122	8.15739	6.09e-05	0.028108	2.36644	5.1471	5.24357	5.62847	7.72842	6.85278	7.27289	up
14846991	XM_004009963	HPSE	heparanase	---	101118612	-2.3064	6.1333	-8.03744	6.73e-05	0.0302	2.27656	6.90766	6.97548	7.97638	5.06744	4.75316	5.1197	down
14727004	ENST00000371269	DHCR24	24-dehydrocholesterol reductase	1p32.3	1718	-1.29062	6.35637	-7.92538	7.39e-05	0.0322961	2.19119	7.08117	7.03714	6.88673	5.67448	6.00828	5.4504	down
14767553	ENSBTAT00000006807	GZMK	granzyme K (granzyme 3; tryptase II)	---	528871	-1.62248	4.57579	-7.88417	7.65e-05	0.032581	2.15945	5.35842	5.73083	5.07184	3.63271	3.59729	4.06367	down
14740466	ENSBTAT00000027630	CD40	CD40 molecule, TNF receptor superfamily member 5	---	286849	-1.28889	5.57779	-7.78836	8.3e-05	0.0341555	2.08495	6.11825	6.10115	6.44731	4.77687	4.81776	5.2054	down
14817872	ENSBTAT00000014072	BOLA-DRA	major histocompatibility complex, class II, DR alpha	23q21	506214	-1.92516	8.78249	-7.76983	8.43e-05	0.0341555	2.07042	9.61552	9.62994	9.98975	8.17778	7.26585	8.01611	down
14736536	ENSBTAT00000001420	TP53	tumor protein p53	19q15	281542	-1.17725	6.53625	-7.6548	9.31e-05	0.0362772	1.97938	7.23797	7.01067	7.12597	6.18646	5.96115	5.69525	down
14837889	NM_001139447	SERPINF1	serpin peptidase inhibitor, clade F (alpha-2 antiplasmin, pigment epithelium derived factor), member 1	---	100192425	1.78642	4.54811	7.64449	9.39e-05	0.0362772	1.97115	3.54945	3.66168	3.75357	5.99844	5.1304	5.19512	up
14873478	XM_004017579	KDM2B	lysine (K)-specific demethylase 2B	---	101103759	-1.05784	5.54199	-7.54686	0.000102225	0.0385993	1.89257	5.9863	5.93627	6.29016	5.0997	4.87509	5.06442	down
14802662	XM_004016113	CRTAM	cytotoxic and regulatory T cell molecule	---	101111901	-1.6927	4.4356	-7.49898	0.000106612	0.0393611	1.85364	5.42376	5.53796	4.88412	3.85387	3.23421	3.67967	down
14743345	ENST00000370629	CD40LG	CD40 ligand	Xq26	959	-1.21771	4.10143	-7.43781	0.000112528	0.0406421	1.8035	4.90337	4.64325	4.58424	3.71353	3.22294	3.54125	down
14814624	XM_004021546	LOC101114082	annexin A8-like	---	101114082	1.64584	6.93105	7.35495	0.000121135	0.0414492	1.73489	6.08067	6.08233	6.16138	7.77199	8.21066	7.27926	up
14835239	XM_004013107	ST6GALNAC2	ST6 (alpha-N-acetyl-neuraminyl-2,3-beta-galactosyl-1,3)-N-acetylgalactosaminide alpha-2,6-sialyltransferase 2	---	101103907	-1.24602	5.73707	-7.34229	0.000122513	0.0414492	1.72434	6.31132	6.42255	6.34636	5.40833	5.15026	4.78358	down
14761548	ENST00000342002	IKZF2	IKAROS family zinc finger 2 (Helios)	2q34	22807	-1.04551	6.11548	-7.28776	0.000128658	0.0414492	1.67866	6.68115	6.58189	6.65167	5.50751	5.41539	5.85528	down
14862211	ENSBTAT00000000611	HYAL1	hyaluronoglucosaminidase 1	---	515397	-1.06558	7.00009	-7.27446	0.000130208	0.0414492	1.66746	7.53986	7.46805	7.59074	6.74043	6.29188	6.3696	down
14840126	ENST00000458235	JAK3	Janus kinase 3	19p13.1	3718	-1.07425	6.44674	-7.16449	0.000143859	0.0442605	1.57406	7.10787	6.94483	6.89889	6.07358	6.01389	5.64137	down
14743896	ENST00000382065	C1QTNF3	C1q and tumor necrosis factor related protein 3	5p13	114899	1.30689	4.4761	7.11559	0.000150438	0.0445708	1.53205	4.03911	3.83498	3.59387	5.3428	5.23562	4.8102	up
14723880	ENST00000301050	CACNB3	calcium channel, voltage-dependent, beta 3 subunit	12q13	784	-1.39709	5.34157	-7.083	0.000155009	0.0445708	1.50388	5.91478	5.75069	6.45489	4.7223	4.73424	4.47255	down
14776474	ENST00000376753	FBXO6	F-box protein 6	1p36.22	26270	-1.10889	6.47833	-7.07789	0.00015574	0.0445708	1.49946	6.93846	6.86381	7.29606	5.76311	6.07869	5.92985	down
14856761	ENST00000284311	GPR15	G protein-coupled receptor 15	3q11.2-q13.1	2838	-1.67558	5.89887	-7.06466	0.00015765	0.0445708	1.48798	7.02406	6.86035	6.32557	4.80729	4.9204	5.45556	down
14711909	ENST00000380518	COL2A1	collagen, type II, alpha 1	12q13.11	1280	1.06494	5.51462	6.91895	0.000180513	0.048087	1.36009	5.07646	4.92588	4.9441	6.04287	6.30769	5.7907	up
14853211	XM_004016136	SPON1	spondin 1, extracellular matrix protein	---	101118982	1.66011	5.15729	6.87144	0.000188752	0.0483759	1.31781	4.22447	4.06907	4.68815	6.4411	5.67751	5.84342	up
14747778	ENST00000456829	VWA5A	von Willebrand factor A domain containing 5A	11q24.1	4013	-1.55149	6.80582	-6.86394	0.000190092	0.0483759	1.3111	7.50311	7.56617	7.67542	6.28251	5.49219	6.31553	down
14769293	ENSBTAT00000005277	GJC1	gap junction protein, gamma 1, 45kDa	---	511119	1.28771	3.75007	6.85238	0.000192176	0.0483759	1.30076	2.95024	2.87775	3.49067	4.54131	4.22377	4.4167	up
14837182	ENSBTAT00000000790	CST3	cystatin C	---	281102	-1.64215	8.13425	-6.75656	0.000210466	0.0521893	1.21436	8.70723	8.75847	9.40029	7.59755	6.92785	7.41412	down
14824347	ENST00000427925	TRAF5	TNF receptor-associated factor 5	1q32	7188	-1.89606	5.22947	-6.71599	0.000218791	0.0534559	1.17741	5.82424	6.02951	6.67874	4.64776	3.8098	4.38674	down
14809399	ENSBTAT00000015668	COL6A1	collagen, type VI, alpha 1	1q12-q14	511422	1.39213	6.22148	6.66652	0.000229444	0.0542367	1.13206	5.44184	5.24401	5.89039	7.22753	6.72031	6.80478	up
14870365	ENST00000379153	CD83	CD83 molecule	6p23	9308	-1.63705	7.11683	-6.59801	0.000245164	0.0542367	1.06873	7.77804	7.69727	8.33075	6.32482	5.88102	6.68908	down
14890314	XM_004021685	TENM3	teneurin transmembrane protein 3	---	101108282	1.32167	4.81404	6.59259	0.000246459	0.0542367	1.06369	3.92211	3.91676	4.62076	5.48138	5.4453	5.49795	up
14746111	ENST00000323456	MTMR4	myotubularin related protein 4	17q22-q23	9110	-1.08419	6.66937	-6.45144	0.000283001	0.0580876	0.931097	6.97066	7.10751	7.55623	6.12643	6.19762	6.05778	down
14829308	ENST00000296028	PPBP	pro-platelet basic protein (chemokine (C-X-C motif) ligand 7)	4q12-q13	5473	1.52627	9.76839	6.38863	0.000301174	0.0583678	0.871219	8.82952	8.72603	9.46022	10.3977	10.8926	10.3043	up
14756823	ENSBTAT00000011745	TNFSF11	tumor necrosis factor (ligand) superfamily, member 11	---	513836	2.0772	4.18943	6.37446	0.000305453	0.0583678	0.857629	3.47611	3.02174	2.95463	5.46798	5.74473	4.47137	up
14846556	ENST00000327726	CFD	complement factor D (adipsin)	19p13.3	1675	-1.16143	6.88823	-6.35586	0.000311171	0.0583678	0.839757	7.54502	7.43665	7.42517	6.71187	6.09317	6.11751	down
14724798	ENSBTAT00000007399	CD52	CD52 molecule	---	507141	-1.79158	7.64771	-6.33603	0.000317398	0.0583678	0.820649	8.95826	8.83703	7.83522	6.67655	6.79384	6.78539	down
14822169	XM_004015082	PSMB10	proteasome (prosome, macropain) subunit, beta type, 10	---	101116929	-1.13988	7.65816	-6.30941	0.000325977	0.0583678	0.794916	8.2136	8.22425	8.24647	6.97332	6.8098	7.48155	down
14769638	XM_004003284	PCOLCE2	procollagen C-endopeptidase enhancer 2	---	101104952	1.15314	5.80013	6.30276	0.000328162	0.0583678	0.788464	4.98398	5.11832	5.56839	6.57134	6.35353	6.20525	up
14762608	ENSBTAT00000006074	COMP	cartilage oligomeric matrix protein	---	281088	1.36254	4.87948	6.28676	0.000333481	0.0583678	0.772938	4.15143	4.08861	4.35459	5.13879	5.99367	5.54978	up
14889229	XM_004010716	AKAP5	A kinase (PRKA) anchor protein 5	---	101109277	-1.89846	5.11367	-6.28067	0.00033553	0.0583678	0.767019	5.47764	5.92531	6.78576	4.15501	4.09737	4.24095	down
14722672	ENSBTAT00000010425	SLAMF1	signaling lymphocytic activation molecule family member 1	---	281489	-1.22517	4.72917	-6.16042	0.000379036	0.0616421	0.649017	5.46451	5.65737	4.9034	4.09504	4.04139	4.21334	down
14816759	ENSBTAT00000048222	ZNF521	zinc finger protein 521	---	538792	1.01951	5.3032	6.15415	0.000381472	0.0616421	0.642804	4.76611	4.64022	4.974	6.10905	5.65289	5.67692	up
14813280	NM_001009458	INHBA	inhibin, beta A	7p15-p13	443524	1.16118	6.78284	6.13932	0.000387301	0.0616421	0.628096	6.41672	6.23197	5.95807	7.67373	7.08652	7.33004	up
14801221	ENSBTAT00000016878	CD247	CD247 molecule	3q11-q14	281056	-1.04737	7.45095	-6.12321	0.000393744	0.0616421	0.612085	8.26143	8.02058	7.6419	6.95158	6.83546	6.99475	down
14864100	ENST00000241453	FLT3	fms-related tyrosine kinase 3	13q12	2322	-1.80644	4.77389	-6.10852	0.000399727	0.0616421	0.597446	5.17785	5.44184	6.41165	3.89458	3.80308	3.91437	down
14889075	ENSBTAT00000028315	LAT	linker for activation of T cells	---	514735	-1.05733	5.47057	-6.07097	0.00041548	0.0616421	0.559893	6.08883	6.2295	5.67939	5.01911	5.05858	4.74804	down
14796561	ENSBTAT00000024448	DPYSL2	dihydropyrimidinase-like 2	---	533746	-1.02703	7.336	-6.0672	0.000417095	0.0616421	0.556121	7.83539	7.97523	7.73794	7.13617	6.77953	6.55176	down
14863028	ENSBTAT00000023186	CDO1	cysteine dioxygenase, type I	---	514462	1.14082	4.06975	6.0519	0.000423742	0.0616421	0.540747	3.54701	3.33658	3.61442	5.0211	4.54529	4.3541	up
14865775	ENSBTAT00000035046	ASPN	asporin	---	507990	3.8699	5.98513	6.04522	0.000426679	0.0616421	0.53403	3.13122	3.5037	5.51563	8.78263	7.53227	7.44535	up
14770009	ENSBTAT00000054754	BT.104278	---	---	---	-1.35865	7.73512	-5.98596	0.000453758	0.0619068	0.474125	8.60373	8.72079	7.91883	7.01924	7.27042	6.87772	down
14796826	ENSBTAT00000016520	BOLA-DMB	major histocompatibility complex, class II, DM beta	23q12-q13	282491	-1.00525	7.13789	-5.97986	0.000456648	0.0619068	0.467939	7.8125	7.75424	7.35481	6.84397	6.46706	6.59476	down
14716071	ENST00000300692	CD3D	CD3d molecule, delta (CD3-TCR complex)	11q23	915	-1.37235	7.44187	-5.96091	0.000465773	0.0619068	0.448651	8.39594	8.3937	7.5945	6.65442	6.92559	6.68709	down
14837929	ENST00000377507	TNFRSF9	tumor necrosis factor receptor superfamily, member 9	1p36	3604	-1.56767	5.12004	-5.90545	0.000493656	0.0630892	0.39192	5.61518	5.57863	6.5178	4.3541	4.10683	4.54769	down
14778564	ENST00000265748	ANLN	anillin, actin binding protein	7p15-p14	54443	1.76075	6.13823	5.88633	0.000503695	0.0638808	0.372256	5.08244	4.94952	5.7416	7.32125	6.43351	7.30105	up
14776314	ENST00000347785	CD5	CD5 molecule	11q13	921	-1.23039	6.12243	-5.87399	0.000510294	0.0642274	0.359538	6.93435	6.91606	6.36246	5.20162	5.75663	5.56344	down
14784678	ENST00000367925	UAP1	UDP-N-acteylglucosamine pyrophosphorylase 1	1q23.3	6675	1.01191	8.25983	5.79142	0.000557002	0.0672666	0.273847	7.57604	7.55035	8.13525	8.74433	8.81836	8.73467	up
14806241	ENSBTAT00000038186	DGKA	diacylglycerol kinase, alpha 80kDa	---	506348	-1.02229	7.24666	-5.78851	0.000558733	0.0672666	0.270808	7.93459	7.85919	7.47966	6.97658	6.72434	6.50563	down
14732571	ENSBTAT00000046141	SIT1	signaling threshold regulating transmembrane adaptor 1	---	512027	-1.49122	6.47193	-5.7814	0.000562986	0.067291	0.263379	7.56642	7.49567	6.59053	5.83139	5.59826	5.74933	down
14764407	ENST00000361421	TOX	thymocyte selection-associated high mobility group box	8q12.1	9760	-1.12959	5.67116	-5.76417	0.000573447	0.0675691	0.245338	6.46233	6.39541	5.8501	4.99064	4.98536	5.34308	down
14783426	ENST00000295522	CLDN1	claudin 1	3q28-q29	9076	-1.26873	7.42473	-5.72463	0.000598273	0.0689561	0.203776	8.07575	7.93439	8.16716	7.16748	6.29594	6.90768	down
14814506	XM_004022829	LOC101119889	putative V-set and immunoglobulin domain-containing-like protein IGHV4OR15-8-like	---	101119889	-2.64286	8.68318	-5.70619	0.000610257	0.0689715	0.184313	10.5929	10.4723	8.9486	7.17178	6.9468	7.96665	down
14768285	ENSBTAT00000027290	GXYLT2	glucoside xylosyltransferase 2	---	507299	1.06099	4.36625	5.64003	0.000655495	0.0721219	0.11406	3.77299	3.52716	4.20713	5.00253	4.73789	4.94982	up
14864697	ENST00000409281	PLD3	phospholipase D family, member 3	19q13.2	23646	-1.70867	7.48934	-5.62034	0.000669671	0.0730661	0.093018	8.42395	8.3509	8.25619	7.22341	5.90916	6.77246	down
14886082	ENSBTAT00000028775	ICOS	inducible T-cell co-stimulator	---	507026	-1.5812	7.72604	-5.61595	0.000672873	0.0730661	0.0883248	8.80611	8.88365	7.86015	6.92271	6.70603	7.17757	down
14738296	ENSBTAT00000007861	S1PR1	sphingosine-1-phosphate receptor 1	---	281135	-1.38381	7.69834	-5.59681	0.000687054	0.0732505	0.0678025	8.46347	8.53476	8.1725	7.57342	6.77151	6.67437	down
14778728	EF630628	LOC100125617	musclin	---	100125617	1.47708	2.83685	5.59492	0.000688474	0.0732505	0.0657703	2.24799	2.06684	1.98011	4.21202	3.32728	3.18687	up
14729675	NM_001123403	FCGRT	Fc fragment of IgG, receptor, transporter, alpha	---	100144766	-1.18299	8.85781	-5.5767	0.000702309	0.0738491	0.0461817	9.5327	9.53791	9.2773	8.71479	8.17693	7.90722	down
14796837	ENST00000434335	HLA-DOA	major histocompatibility complex, class II, DO alpha	6p21.3	3111	-1.11001	5.66889	-5.54585	0.000726447	0.0758104	0.0128919	6.46264	6.39329	5.81577	5.33762	5.01903	4.98501	down
14724801	NM_001141953	IDO1	indoleamine 2,3-dioxygenase 1	---	100196903	-2.67606	5.97883	-5.5413	0.000730087	0.0758104	0.00796698	6.95877	7.00243	7.98938	5.15572	3.55158	5.21509	down
14846514	ENSBTAT00000009542	TSPAN33	tetraspanin 33	---	539284	-1.29267	5.15643	-5.53375	0.000736166	0.0759668	-0.000206235	5.5033	5.565	6.34	4.33986	4.66523	4.52519	down
14714027	XM_004014176	SFMBT2	Scm-like with four mbt domains 2	---	101114040	-1.09167	5.69202	-5.51459	0.000751852	0.0767397	-0.0209948	6.43697	6.46585	5.81074	5.31681	5.07782	5.04392	down
14888600	KC355436	UCP2	uncoupling protein 2 (mitochondrial, proton carrier)	---	101104932	-1.09508	9.01923	-5.4482	0.000809131	0.0788893	-0.0934605	9.74155	9.69468	9.26409	8.46862	8.78398	8.16246	down
14829332	ENSBTAT00000013571	EREG	epiregulin	---	100295476	1.4582	7.87219	5.42728	0.000828171	0.0799955	-0.11644	6.88663	6.93621	7.60644	8.60146	9.02512	8.17729	up
14844956	ENSBTAT00000038392	CD1E	CD1e molecule	---	510832	-1.97235	4.50352	-5.42091	0.000834062	0.0800988	-0.123444	5.24584	4.97809	6.24517	3.93706	3.61661	2.99838	down
14760515	ENSBTAT00000024292	KCNN3	potassium intermediate/small conductance calcium-activated channel, subfamily N, member 3	---	534180	-1.31358	4.8514	-5.4084	0.000845778	0.0803839	-0.137233	5.80813	5.79253	4.92392	4.06711	4.27185	4.24488	down
14804538	ENST00000336915	SKAP1	src kinase associated phosphoprotein 1	17q21.32	8631	-1.34566	5.50124	-5.40526	0.000848741	0.0803839	-0.140692	6.45214	6.49113	5.57894	4.87484	4.93685	4.67354	down
14741236	XM_004003488	INPP5B	inositol polyphosphate-5-phosphatase, 75kDa	---	101119358	-1.03761	6.13123	-5.37181	0.000881094	0.0805907	-0.177693	6.56933	6.7604	6.62038	5.96011	5.21875	5.65843	down
14776323	XM_004019839	CD6	CD6 molecule	---	101122317	-1.15481	4.94853	-5.36909	0.000883783	0.0805907	-0.180708	5.72556	5.83111	5.02111	4.31082	4.36188	4.44067	down
14825546	ENST00000318442	ZNF366	zinc finger protein 366	5q13.2|5q13.2	167465	-1.26916	5.16996	-5.35056	0.000902347	0.0805907	-0.201281	5.53085	5.56726	6.31552	4.47757	4.79831	4.33028	down
14723826	ENST00000307885	ADCY6	adenylate cyclase 6	12q12-q13	112	-1.08473	5.05783	-5.33864	0.000914517	0.0805907	-0.214545	5.3297	5.47416	5.99673	4.42491	4.76427	4.35721	down
14774038	XM_004003253	GPR171	G protein-coupled receptor 171	---	101118323	-1.36841	4.79895	-5.30592	0.00094888	0.0811321	-0.251083	5.63792	5.94404	4.8675	4.06309	4.12321	4.15794	down
14843123	ENST00000408954	DAPK1	death-associated protein kinase 1	9q21.33	1612	-1.51365	6.35109	-5.25439	0.00100592	0.0831457	-0.308953	6.97616	7.04052	7.30706	6.16392	5.6655	4.95336	down
14817607	ENST00000442283	CYFIP2	cytoplasmic FMR1 interacting protein 2	5q33.3	26999	-1.19104	6.28723	-5.23456	0.00102887	0.0833594	-0.331336	6.9845	7.28909	6.37465	5.77717	5.72849	5.56946	down
14792337	XM_004017140	MYO10	myosin X	---	101102178	1.47316	8.30964	5.22747	0.00103721	0.0833594	-0.339355	7.399	7.35742	7.96277	8.51301	9.54449	9.08116	up
14825354	ENST00000268603	CDH11	cadherin 11, type 2, OB-cadherin (osteoblast)	16q21	1009	2.17617	5.99001	5.22629	0.0010386	0.0833594	-0.340687	4.52	4.51389	5.67188	7.72451	6.37811	7.13167	up
14775063	DQ152941	CLDN4	claudin 4	---	780477	-1.15026	5.06363	-5.201	0.00106903	0.0844507	-0.369355	5.3141	5.75317	5.84899	4.2855	4.90714	4.27285	down
14834612	ENST00000287934	FZD1	frizzled family receptor 1	7q21	8321	1.16532	5.5541	5.19401	0.00107762	0.0844507	-0.377298	4.80104	4.81086	5.30244	6.3634	5.70725	6.33964	up
14785716	ENSBTAT00000009702	CLIP4	CAP-GLY domain containing linker protein family, member 4	---	515213	-1.34998	4.64734	-5.18286	0.00109147	0.0846903	-0.38999	5.62061	5.62145	4.72492	4.14335	4.05344	3.72026	down
14819732	NM_001129902	CD4	CD4 molecule	---	443509	-1.27871	5.23523	-5.14549	0.00113935	0.0868312	-0.432655	6.20225	6.15983	5.26169	4.56514	4.58197	4.64051	down
14809645	NM_001009441	CD28	CD28 molecule	---	443480	-1.59002	5.53624	-5.11596	0.00117882	0.0874948	-0.466521	6.63779	6.77538	5.58057	4.49943	4.79245	4.9318	down
14827713	ENSBTAT00000033775	LRRC17	leucine rich repeat containing 17	---	777690	1.11113	3.95968	5.0988	0.00120245	0.0874948	-0.486265	3.36866	3.37729	3.4664	4.63809	4.0171	4.89055	up
14820090	ENSBTAT00000003618	LRG1	leucine-rich alpha-2-glycoprotein 1	---	514663	-1.62738	7.68971	-5.0936	0.00120971	0.0874948	-0.492262	8.71775	8.73444	8.058	7.52433	6.75742	6.34629	down
14824692	ENSBTAT00000047242	BGN	biglycan	---	280733	1.96486	8.12893	5.03487	0.0012952	0.090035	-0.560251	6.58597	6.75168	8.10185	9.25543	9.31615	8.76251	up
14838379	ENSBTAT00000047455	COLEC12	collectin sub-family member 12	---	504741	1.25873	6.64302	5.0143	0.00132669	0.0910017	-0.58419	5.84605	5.8926	6.30231	7.6238	6.72921	7.46416	up
14772163	XM_004018204	CCR4	chemokine (C-C motif) receptor 4	---	101105364	-1.4773	5.41479	-4.97176	0.00139455	0.0936955	-0.63393	6.52556	6.35582	5.57894	4.34932	4.53072	5.14839	down
14888546	ENSBTAT00000008644	P4HA3	prolyl 4-hydroxylase, alpha polypeptide III	---	414348	1.07266	5.25216	4.96929	0.00139861	0.0936955	-0.636831	4.59337	4.3567	5.19741	5.90799	5.76595	5.69154	up
14757629	ENSBTAT00000043776	PTGFR	prostaglandin F receptor (FP)	---	282020	1.30011	3.92937	4.93345	0.00145893	0.0965687	-0.67897	3.11296	3.18172	3.54325	5.12048	4.53957	4.07821	up
14890007	ENST00000376112	ID1	inhibitor of DNA binding 1, dominant negative helix-loop-helix protein	20q11	3397	1.00213	4.40943	4.88108	0.00155232	0.0984362	-0.74093	3.53502	3.84774	4.34232	4.92098	4.80656	5.00394	up
14779995	ENSBTAT00000031972	SCHIP1	schwannomin interacting protein 1	---	535716	1.00716	4.87284	4.86149	0.00158893	0.0996168	-0.76422	4.21058	4.54104	4.35615	5.75258	5.40325	4.97341	up
14879353	ENST00000222543	TFPI2	tissue factor pathway inhibitor 2	7q22	7980	1.72788	6.13983	4.84024	0.00162972	0.10179	-0.789559	5.20166	5.18573	5.44029	7.9118	6.46246	6.63705	up
14793060	ENSBTAT00000019792	GYPC	glycophorin C (Gerbich blood group)	---	444863	-1.35111	5.5572	-4.78642	0.00173827	0.104878	-0.854054	6.73704	6.31511	5.6461	4.97601	5.10537	4.56354	down
14789673	ENST00000278499	SESN3	sestrin 3	11q21	143686	-1.07282	7.25836	-4.78139	0.00174882	0.104878	-0.860108	7.77558	7.82665	7.78209	6.97692	6.1807	7.00824	down
14874189	XM_004016527	LOC101120860	uncharacterized LOC101120860	---	101120860	-1.03811	8.55311	-4.77758	0.00175686	0.104878	-0.864696	9.09476	9.14122	8.98051	8.3128	7.52274	8.26662	down
14813103	ENST00000373691	CXCR3	chemokine (C-X-C motif) receptor 3	Xq13	2833	-1.04673	5.85761	-4.75762	0.00179961	0.104908	-0.888763	6.46113	6.73007	5.95173	5.32591	5.57017	5.10667	down
14747122	ENST00000219070	MMP2	matrix metallopeptidase 2 (gelatinase A, 72kDa gelatinase, 72kDa type IV collagenase)	16q13-q21	4313	1.32933	7.31561	4.7487	0.00181909	0.105491	-0.899541	6.4587	6.4708	7.02333	8.55182	7.85694	7.53206	up
14715878	XM_004016083	CXCR5	chemokine (C-X-C motif) receptor 5	---	101104174	-1.37048	4.98975	-4.74258	0.00183259	0.105717	-0.906943	6.05019	5.98954	4.98524	4.15117	4.54983	4.21253	down
14746454	ENSBTAT00000021512	ACAN	aggrecan	---	280985	1.1703	4.47978	4.70457	0.00191892	0.106889	-0.953052	3.90292	3.95623	3.82475	5.48716	5.23638	4.47127	up
14750929	ENSBTAT00000002983	PTN	pleiotrophin	---	280904	2.37667	6.33922	4.70357	0.00192125	0.106889	-0.954268	4.95548	4.53348	5.96368	8.23722	6.51346	7.832	up
14739575	HQ728663	DQA	SLA class II histocompatibility antigen, DQ haplotype D alpha chain-like	---	101120148	-1.28527	3.92506	-4.69468	0.00194212	0.106889	-0.965092	4.84886	4.9671	3.88714	3.36645	3.26093	3.21989	down
14819802	ENSBTAT00000019595	CD27	CD27 molecule	---	512514	-1.33653	6.95261	-4.68529	0.00196442	0.107276	-0.976533	7.99219	7.94793	6.92252	6.45981	6.14481	6.24842	down
14784527	ENST00000381196	PTPRD	protein tyrosine phosphatase, receptor type, D	9p23-p24.3	5789	1.05467	4.47368	4.68322	0.00196938	0.107276	-0.979057	3.70088	3.7172	4.42094	5.26722	4.8426	4.89322	up
14803850	ENST00000062104	NNAT	neuronatin	20q11.2-q12	4826	1.76831	5.63273	4.64053	0.00207467	0.110233	-1.03127	4.70948	4.32304	5.2132	5.82385	7.29349	6.43331	up
14809627	XM_004003563	LHX8	LIM homeobox 8	---	101107567	1.28015	4.21997	4.63859	0.00207962	0.110233	-1.03366	3.50074	3.84195	3.39701	5.41064	4.87062	4.29888	up
14860493	ENST00000282561	GJA1	gap junction protein, alpha 1, 43kDa	6q22.31	2697	1.80458	8.26163	4.59475	0.00219451	0.114293	-1.0876	6.86685	6.89886	8.31231	9.52627	8.86216	9.10332	up
14793355	ENSBTAT00000021009	CFP	complement factor properdin	---	539605	-1.00516	8.17491	-4.58834	0.00221188	0.114471	-1.09552	8.82771	8.79047	8.4143	7.96127	7.83255	7.22319	down
14818820	ENST00000340807	GPR18	G protein-coupled receptor 18	13q32	2841	-1.37983	5.26797	-4.58336	0.00222548	0.114471	-1.10167	6.07005	6.15593	5.64767	4.78668	3.89365	5.05382	down
14855574	ENST00000448882	IFI27	interferon, alpha-inducible protein 27	14q32	3429	-1.9723	8.3085	-4.56316	0.00228161	0.115193	-1.12667	9.65815	9.5405	8.68531	6.60225	7.13165	8.23315	down
14787510	ENST00000354955	FMOD	fibromodulin	1q32	2331	1.45366	5.40302	4.54443	0.00233506	0.115881	-1.14992	4.04629	4.71017	5.27212	6.50556	6.10103	5.78296	up
14862620	ENST00000373425	ANGPTL2	angiopoietin-like 2	9q34	23452	1.00554	6.24002	4.53486	0.00236288	0.115881	-1.16181	5.72058	5.3656	6.12556	7.0079	6.74031	6.48013	up
14804236	ENST00000498707	ADAMTS9	ADAM metallopeptidase with thrombospondin type 1 motif, 9	3p14.1	56999	1.12443	4.37549	4.52757	0.00238434	0.115881	-1.17089	3.75962	3.5082	4.17202	5.1513	4.46109	5.20074	up
14874109	ENST00000373886	BICC1	bicaudal C homolog 1 (Drosophila)	10q21.1	80114	1.33742	4.39466	4.51827	0.00241199	0.115881	-1.18247	3.58382	3.42098	4.17304	5.33825	4.46409	5.38777	up
14773596	XM_004009559	RHOBTB3	Rho-related BTB domain containing 3	---	101123556	1.01967	7.57005	4.50723	0.0024453	0.116033	-1.19625	6.76649	6.82948	7.58466	8.13276	7.92705	8.17983	up
14788889	XM_004016492	LPXN	leupaxin	---	101107629	-1.02269	6.75162	-4.50676	0.00244673	0.116033	-1.19683	7.27115	7.23883	7.27891	6.72114	6.23051	5.76916	down
14807718	ENST00000358470	STAT4	signal transducer and activator of transcription 4	2q32.2-q32.3	6775	-1.17862	5.97129	-4.48901	0.00250137	0.116318	-1.21902	6.8013	6.86368	6.0168	5.51604	5.01975	5.61014	down
14756260	XM_004016287	LOC101120775	folate receptor alpha-like	---	101120775	-1.96871	10.3723	-4.46882	0.00256513	0.117727	-1.24432	11.6378	11.5935	10.8386	10.2985	8.496	9.36942	down
14755779	ENSBTAT00000014537	CLIC2	chloride intracellular channel 2	---	532777	-1.95152	5.9004	-4.45845	0.00259857	0.118496	-1.25734	6.57443	6.63366	7.42038	5.81961	4.05668	4.89762	down
14880207	XM_004007528	IL2RB	interleukin 2 receptor, beta	---	101107088	-1.42111	7.03513	-4.42133	0.00272229	0.12092	-1.3041	8.15146	8.16427	6.92133	6.29846	6.39179	6.28348	down
14740121	ENST00000379214	LGR4	leucine-rich repeat containing G protein-coupled receptor 4	11p14-p13	55366	1.17231	5.42277	4.41928	0.00272931	0.12092	-1.30669	4.78996	4.80114	4.91874	6.66825	5.69235	5.66618	up
14806147	ENST00000394048	ESYT1	extended synaptotagmin-like protein 1	12q13.2	23344	-1.02338	7.8191	-4.36219	0.00293287	0.124115	-1.37904	8.47387	8.48496	8.03355	7.51172	7.59133	6.8192	down
14871373	ENSBTAT00000000752	TNC	tenascin C	---	540664	1.72076	7.1051	4.36208	0.00293328	0.124115	-1.37918	5.86191	5.83122	7.04102	8.46654	7.34372	8.08616	up
14720757	ENSBTAT00000021501	DAB2	disabled homolog 2, mitogen-responsive phosphoprotein (Drosophila)	---	509221	-1.34443	8.48098	-4.35696	0.00295234	0.124115	-1.3857	9.17217	9.13024	9.15717	8.58837	7.30864	7.52928	down
14787264	ENSBTAT00000007743	ZAP70	zeta-chain (TCR) associated protein kinase 70kDa	---	504509	-1.07206	4.85409	-4.31417	0.003117	0.125999	-1.44032	5.78288	5.50725	4.88022	4.28653	4.07119	4.59645	down
14865783	ENSBTAT00000015704	OMD	osteomodulin	---	280885	1.40249	2.63345	4.30849	0.00313961	0.126606	-1.4476	1.9288	1.84561	2.0222	4.166	2.87793	2.96017	up
14845506	ENSBTAT00000006510	BRB	brain ribonuclease	---	280720	-1.53554	5.37736	-4.27508	0.00327622	0.129907	-1.49048	6.65772	6.29588	5.48178	4.78889	5.0378	4.00206	down
14800776	XM_004021571	RASSF4	Ras association (RalGDS/AF-6) domain family member 4	---	101120631	-1.47566	6.64801	-4.25935	0.00334274	0.130795	-1.51072	7.06162	7.20123	7.89468	6.0105	5.22848	6.49155	down
14783431	ENSBTAT00000027999	LEPREL1	leprecan-like 1	---	511799	1.32955	5.88829	4.25466	0.0033629	0.130795	-1.51677	5.30233	5.36205	5.00616	7.31639	6.07875	6.26405	up
14720041	ENSBTAT00000061365	ENPP1	ectonucleotide pyrophosphatase/phosphodiesterase 1	---	615535	1.52897	8.51975	4.23597	0.00344441	0.13216	-1.5409	7.28424	7.33386	8.64769	9.04323	9.54814	9.26132	up
14879387	ENSBTAT00000061346	PPP1R9A	protein phosphatase 1, regulatory subunit 9A	---	539311	-1.23428	4.35024	-4.21907	0.00352001	0.133198	-1.56277	4.50935	4.69378	5.699	3.65193	3.75386	3.7935	down
14835926	ENSBTAT00000035086	ITK	IL2-inducible T-cell kinase	---	522311	-1.34147	5.65574	-4.20969	0.00356274	0.133198	-1.57492	6.70495	6.70082	5.57365	5.16372	4.66243	5.12887	down
14832798	ENSBTAT00000027681	CTSW	cathepsin W	---	510967	-1.06823	5.72273	-4.19839	0.00361496	0.133308	-1.58958	6.61925	6.48403	5.66723	5.24571	5.34023	4.97989	down
14886782	XM_004002433	LOC101122904	histone H2A type 2-B-like	---	101122904	-1.55017	7.82413	-4.19323	0.0036391	0.133308	-1.59629	9.12828	8.96738	7.70199	7.28246	7.14729	6.71738	down
14715765	NM_001009418	CD3E	CD3e molecule, epsilon (CD3-TCR complex)	---	443437	-1.15275	8.81138	-4.12963	0.00395133	0.137722	-1.67925	9.74577	9.68417	8.73332	8.22012	8.46749	8.01739	down
14742529	ENST00000367760	PRRX1	paired related homeobox 1	1q24	5396	1.6652	7.51886	4.10392	0.00408575	0.138958	-1.71298	6.06893	6.28406	7.70579	8.53326	8.07137	8.44974	up
14780712	ENST00000373917	GMPPA	GDP-mannose pyrophosphorylase A	2q35	29926	-1.0328	6.28349	-4.07248	0.00425688	0.141732	-1.75435	6.78904	6.78096	6.82967	6.36087	5.65119	5.28921	down
14765481	XM_004011868	COL14A1	collagen, type XIV, alpha 1	---	101120758	1.07014	5.19825	4.06888	0.00427698	0.142115	-1.7591	4.41866	4.39905	5.17184	5.93261	5.31627	5.95109	up
14871625	ENSBTAT00000013304	SLC7A2	solute carrier family 7 (cationic amino acid transporter, y+ system), member 2	---	538708	1.26411	4.47236	4.04337	0.00442234	0.143315	-1.7928	3.85093	3.67687	3.99311	5.87332	4.60204	4.83788	up
14742621	ENST00000367817	DPT	dermatopontin	1q12-q23	1805	1.56762	8.78392	4.02856	0.0045092	0.144945	-1.81242	7.56274	7.56739	8.87022	10.0393	9.12187	9.542	up
14781583	XM_004018038	LOC101117021	myeloid-associated differentiation marker-like	---	101117021	-1.38306	6.15579	-4.00052	0.00467873	0.1475	-1.84964	7.38401	7.03918	6.11878	5.94664	5.24125	5.2049	down
14791279	ENSBTAT00000017835	CSRP2	cysteine and glycine-rich protein 2	---	539381	1.24149	6.4354	3.9836	0.00478436	0.149412	-1.87216	5.69897	5.52066	6.22433	7.47365	6.3843	7.31047	up
14783479	XM_004022997	LOC101115196	T-cell receptor beta chain T17T-22-like	---	101115196	-1.12247	3.57426	-3.95136	0.00499287	0.150275	-1.9152	4.09734	4.56979	3.73934	3.13662	2.5003	3.40216	down
14892880	ENST00000264888	CXCL9	chemokine (C-X-C motif) ligand 9	4q21	4283	-1.87983	3.55801	-3.92262	0.00518711	0.151552	-1.9537	3.86713	3.85881	5.76784	2.65749	2.59656	2.60022	down
14812485	ENST00000377245	TJP2	tight junction protein 2	9q13-q21	9414	1.10597	6.93628	3.91458	0.00524292	0.151552	-1.9645	6.3426	6.31563	6.49165	7.18901	8.19335	7.08543	up
14729044	ENST00000394620	CCL8	chemokine (C-C motif) ligand 8	17q11.2	6355	-1.83134	7.31352	-3.90963	0.00527756	0.151961	-1.97114	8.43449	8.39876	7.85431	5.73909	5.87697	7.57749	down
14766282	XM_004003788	SIDT1	SID1 transmembrane family, member 1	---	101115505	-1.08508	6.11267	-3.90165	0.00533395	0.15279	-1.98186	6.87626	7.11052	5.97884	5.65228	5.618	5.4401	down
14876583	XM_004003558	IL23R	interleukin 23 receptor	---	101103528	-1.43857	3.0637	-3.89604	0.00537406	0.152885	-1.98942	3.17934	3.45568	4.71393	2.32818	2.19066	2.5144	down
14803510	ENST00000373020	TSPAN6	tetraspanin 6	Xq22	7105	1.6771	6.70548	3.89223	0.00540143	0.153401	-1.99455	5.70957	5.37279	6.51842	8.32103	6.74527	7.5658	up
14777721	ENST00000440460	DIXDC1	DIX domain containing 1	11q23.1	85458	-1.36829	7.04662	-3.88274	0.00547029	0.154563	-2.00733	7.82401	7.86117	7.50711	7.16201	5.62938	6.29604	down
14838352	ENSBTAT00000001995	YES1	v-yes-1 Yamaguchi sarcoma viral oncogene homolog 1	---	507632	1.36934	4.95548	3.81454	0.00599418	0.159156	-2.09961	3.88142	4.23068	4.70033	6.24729	4.87951	5.79363	up
14749706	ENST00000369716	ADORA3	adenosine A3 receptor	1p13.2	140	-1.3185	5.35656	-3.79428	0.00616001	0.160663	-2.12714	5.8308	5.96741	6.2492	5.45241	3.95058	4.68893	down
14726129	XM_004020209	ABLIM1	actin binding LIM protein 1	---	101102193	-1.25795	5.89618	-3.78721	0.00621908	0.161024	-2.13677	6.96796	6.92471	5.6828	5.24259	5.41661	5.14241	down
14741338	ENST00000254898	LOC100506558	uncharacterized LOC100506558	---	100506558	1.00524	4.46098	3.7135	0.00687249	0.165959	-2.23757	3.95798	3.91856	3.99854	4.29735	5.18344	5.41001	up
14884267	ENSBTAT00000061264	ROBO1	roundabout, axon guidance receptor, homolog 1 (Drosophila)	---	536815	1.37835	5.19487	3.71071	0.00689869	0.166108	-2.24141	4.34855	3.97386	5.19469	6.47307	5.3589	5.82017	up
14775399	XM_004019070	LOC101109397	histone H1.3-like	---	101109397	-1.01827	6.61501	-3.70749	0.00692895	0.166596	-2.24582	7.4407	7.36718	6.56455	6.28381	5.7018	6.33202	down
14784689	ENST00000367921	DDR2	discoidin domain receptor tyrosine kinase 2	1q23.3	4921	1.12729	5.77684	3.70025	0.0069977	0.1674	-2.25578	4.99231	4.74228	5.90499	6.66768	6.19537	6.15841	up
14758721	ENSBTAT00000010702	FAP	fibroblast activation protein, alpha	---	508882	2.21972	6.11975	3.69603	0.00703798	0.168001	-2.26157	4.58359	4.32083	6.12524	7.89252	6.08934	7.70696	up
14827701	ENSBTAT00000012815	FGL2	fibrinogen-like 2	---	511711	-1.23574	8.23082	-3.67896	0.00720389	0.169526	-2.28508	8.9815	9.03443	8.53015	8.41637	7.2803	7.1422	down
14873743	ENSBTAT00000006236	MS4A1	membrane-spanning 4-domains, subfamily A, member 1	---	505653	-1.30675	4.9978	-3.66251	0.00736767	0.170836	-2.30776	5.93418	5.89214	5.12721	5.09944	3.85872	4.07512	down
14865765	ENST00000344604	ECM2	extracellular matrix protein 2, female organ and adipocyte specific	9q22.3	1842	2.14889	5.31186	3.60147	0.00801156	0.173539	-2.39226	3.71932	3.81018	5.18273	6.90115	5.11046	7.14729	up
14794938	ENSBTAT00000028386	CHAD	chondroadherin	---	281069	1.52784	5.1214	3.57363	0.00832515	0.175605	-2.43097	4.11299	4.4119	4.54755	5.58666	6.94875	5.12056	up
14733784	ENST00000370206	CNN3	calponin 3, acidic	1p22-p21	1266	1.51949	5.78736	3.57055	0.00836065	0.175605	-2.43526	4.66597	4.83823	5.57866	7.28977	5.63374	6.7178	up
14752872	ENST00000297350	TNFRSF11B	tumor necrosis factor receptor superfamily, member 11b	8q24	4982	1.22687	5.27655	3.55455	0.00854768	0.176697	-2.45757	4.86679	4.54541	4.57714	6.53143	6.07969	5.05883	up
14709302	ENSBTAT00000000282	BMPR1A	bone morphogenetic protein receptor, type IA	---	404101	1.24792	5.14972	3.55415	0.00855245	0.176697	-2.45813	4.38079	4.4712	4.72527	6.50323	4.97034	5.84746	up
14855410	ENST00000221972	CD79A	CD79a molecule, immunoglobulin-associated alpha	19q13.2	973	-1.01076	6.59475	-3.5383	0.00874226	0.178882	-2.48026	7.39244	7.40839	6.49958	6.33358	6.24659	5.68794	down
14765677	XM_004022811	LOC101107504	T-cell receptor beta chain T17T-22-like	---	101107504	-1.2015	7.39311	-3.52713	0.00887865	0.179421	-2.49586	8.39135	8.40237	7.18787	6.55307	7.14272	6.68128	down
14757515	ENST00000231061	SPARC	secreted protein, acidic, cysteine-rich (osteonectin)	5q31.3-q32	6678	1.39349	9.20578	3.52061	0.00895939	0.180207	-2.50499	8.16211	7.9487	9.41631	10.3789	9.57074	9.75793	up
14763688	ENSBTAT00000002279	LUM	lumican	---	280847	1.69147	10.0277	3.47858	0.00949903	0.185648	-2.56393	8.57282	8.6828	10.2901	11.4751	10.3435	10.8015	up
14818341	ENSBTAT00000026682	PKD2	polycystic kidney disease 2 (autosomal dominant)	---	530393	1.2248	6.257	3.45735	0.00978473	0.187552	-2.59378	5.10477	5.59043	6.23858	7.45945	6.34863	6.80011	up
14719263	ENSBTAT00000002200	STC1	stanniocalcin 1	---	338078	1.02507	4.54682	3.45715	0.00978739	0.187552	-2.59405	4.05628	3.9367	4.10987	5.1121	4.38628	5.67968	up
14825450	ENSBTAT00000009441	PDGFRA	platelet-derived growth factor receptor, alpha polypeptide	---	282301	1.8902	6.32307	3.44951	0.00989246	0.188479	-2.60481	4.7595	4.83388	6.54052	7.92937	6.43007	7.44507	up
14723214	ENSBTAT00000031949	PLOD2	procollagen-lysine, 2-oxoglutarate 5-dioxygenase 2	---	533642	2.04359	7.77508	3.41168	0.010431	0.192377	-2.65819	6.12968	6.1836	7.94658	9.52492	7.75653	9.10917	up
14754164	ENSBTAT00000011783	ALPL	alkaline phosphatase, liver/bone/kidney	---	280994	-1.31636	5.9469	-3.39007	0.0107525	0.195665	-2.68876	6.79748	6.85906	6.15869	6.08457	5.27779	4.5038	down
14879334	ENST00000445866	SGCE	sarcoglycan, epsilon	7q21.3	8910	1.36889	4.03931	3.32677	0.011757	0.202047	-2.77863	2.90091	3.18607	3.97761	5.28158	3.8678	5.02187	up
14775401	XM_004019068	LOC101108868	histone H4-like	---	101108868	-1.28495	5.98086	-3.31298	0.0119889	0.203248	-2.79828	7.11968	7.05001	5.70034	4.97331	5.70304	5.33881	down
14760991	ENST00000360982	NCKAP1	NCK-associated protein 1	2q32	10787	1.11817	6.58298	3.31206	0.0120046	0.203307	-2.79959	5.62672	5.83424	6.61072	7.63449	6.5478	7.24389	up
14874163	ENST00000282441	YAP1	Yes-associated protein 1	11q13	10413	1.00924	5.55782	3.30113	0.0121919	0.203632	-2.81516	4.761	4.76565	5.63294	6.57317	5.70174	5.91241	up
14774862	XM_004006681	GLT8D2	glycosyltransferase 8 domain containing 2	---	101112212	1.18821	5.4995	3.29018	0.012383	0.204156	-2.8308	4.51803	4.60061	5.59753	6.65938	5.56222	6.05921	up
14724593	ENSBTAT00000031933	PLS3	plastin 3	---	505687	1.70053	6.26392	3.28976	0.0123903	0.204156	-2.83139	4.81895	5.27721	6.14482	7.85157	5.99937	7.49161	up
14744415	ENST00000400331	MACC1	metastasis associated in colon cancer 1	7p21.1	346389	1.30833	5.36323	3.28052	0.0125541	0.204797	-2.84459	4.36971	4.31564	5.44184	5.27179	6.3676	6.41279	up
14784974	ENSBTAT00000013248	SPC25	SPC25, NDC80 kinetochore complex component, homolog (S. cerevisiae)	---	505011	1.19279	4.01353	3.27977	0.0125675	0.204797	-2.84566	3.18061	3.36983	3.70097	5.15034	3.71957	4.95986	up
14710170	ENST00000390539	IGHA2	immunoglobulin heavy constant alpha 2 (A2m marker)	---	---	-2.31626	7.00731	-3.2612	0.0129039	0.207728	-2.87222	9.15866	9.05075	6.28692	5.66558	5.71092	6.17104	down
14890311	ENST00000315366	ARSJ	arylsulfatase family, member J	4q26	79642	1.30615	4.80808	3.25727	0.0129762	0.208095	-2.87783	3.70452	3.8103	4.95021	6.09343	4.91343	5.37661	up
14738212	ENST00000484817	IGKV2-24	immunoglobulin kappa variable 2-24	---	---	-1.14842	5.36739	-3.248	0.0131489	0.208893	-2.89111	6.27496	6.23842	5.31142	4.19644	4.83131	5.3518	down
14786032	ENST00000427144	PAPSS2	3'-phosphoadenosine 5'-phosphosulfate synthase 2	10q24	9060	1.57206	5.30223	3.2174	0.013736	0.212882	-2.93499	4.33993	4.41626	4.7924	5.86405	7.27947	5.12126	up
14710958	ENST00000324300	EDNRA	endothelin receptor type A	4q31.22	1909	1.46948	5.31165	3.21275	0.0138275	0.213901	-2.94166	4.12267	4.14049	5.46759	6.85566	5.53443	5.74908	up
14836881	ENST00000390290	IGLV1-51	immunoglobulin lambda variable 1-51	---	---	-1.44166	7.6162	-3.20244	0.0140329	0.214758	-2.95647	8.96333	8.86434	7.18342	6.68176	6.83833	7.16602	down
14740425	ENSBTAT00000000732	PLTP	phospholipid transfer protein	---	505640	-1.29204	5.71298	-3.19674	0.0141479	0.215087	-2.96466	6.85259	6.65441	5.56999	5.74983	4.8604	4.59063	down
14882329	ENST00000224337	BLNK	B-cell linker	10q23.2-q23.33	29760	-1.44162	5.8243	-3.17473	0.0146014	0.217462	-2.99633	6.84598	6.7139	6.07546	5.86161	4.03138	5.41748	down
14749167	XM_004005308	PDCD1LG2	programmed cell death 1 ligand 2	---	101119190	-1.79961	5.13073	-3.15644	0.0149901	0.21923	-3.02268	5.50512	5.65799	6.9285	3.8999	3.37438	5.41849	down
14722680	XM_004003717	CD84	CD84 molecule	---	101102779	-1.10437	8.12249	-3.14945	0.0151414	0.220784	-3.03276	8.58311	8.6145	8.82642	7.89456	6.68344	8.13293	down
14708899	ENSBTAT00000038684	COL5A2	collagen, type V, alpha 2	2q14-q15	538590	1.4102	6.11455	3.10664	0.0161045	0.227275	-3.09458	4.91507	5.03729	6.27597	7.34786	6.00397	7.10711	up
14815138	ENSBTAT00000018479	COL6A3	collagen, type VI, alpha 3	---	530657	1.23142	7.39909	3.05538	0.0173437	0.234094	-3.16883	6.53105	6.31255	7.50655	8.74478	7.46073	7.83891	up
14781658	DQ866826	NRG1	neuregulin 1	---	678677	-1.01689	5.39717	-3.04963	0.0174889	0.235081	-3.17718	6.06531	6.13369	5.51786	5.6395	4.65458	4.3721	down
14719963	ENSBTAT00000008357	CTGF	connective tissue growth factor	---	281103	1.15094	6.35856	3.03384	0.0178944	0.237312	-3.20011	5.60708	5.30087	6.44132	7.15882	6.22913	7.41413	up
14768784	ENSBTAT00000026376	FAIM3	Fas apoptotic inhibitory molecule 3	---	511564	-1.47078	6.55764	-3.02669	0.018081	0.237532	-3.21049	7.95869	7.82199	6.09842	6.01405	6.10563	5.34708	down
14824868	ENST00000400324	DIAPH3	diaphanous homolog 3 (Drosophila)	13q21.2	81624	1.14461	5.62863	3.01006	0.0185236	0.239377	-3.23468	4.78444	4.91318	5.47135	6.63687	5.30088	6.66505	up
14759451	XM_004021459	P4HA1	prolyl 4-hydroxylase, alpha polypeptide I	---	101116374	1.05756	8.87082	3.00015	0.0187924	0.24046	-3.24908	8.06271	8.07451	8.88888	9.48303	8.72601	9.98975	up
14756519	XM_004022218	GPR174	G protein-coupled receptor 174	---	101119371	-1.12248	4.06814	-2.99214	0.0190129	0.242063	-3.26074	4.58785	5.36044	3.93985	3.64431	2.99125	3.88515	down
14871271	ENST00000416793	ABP1	amiloride binding protein 1 (amine oxidase (copper-containing))	7q36.1	26	-1.56066	6.10572	-2.98318	0.0192629	0.24251	-3.2738	7.41756	7.44352	5.79706	6.16283	4.7112	5.10214	down
14801244	ENST00000359523	MPZL1	myelin protein zero-like 1	1q24.2	9019	1.12167	6.9867	2.97869	0.0193894	0.242572	-3.28034	5.88274	6.175	7.21984	7.82258	6.99197	7.82804	up
14813839	ENST00000488188	IKZF3	IKAROS family zinc finger 3 (Aiolos)	17q21	22806	-1.15479	5.71648	-2.93933	0.0205364	0.247062	-3.33773	6.71464	6.80669	5.36028	5.56643	4.9718	4.87902	down
14742472	ENST00000367819	XCL2	chemokine (C motif) ligand 2	1q24.2	6846	-1.5079	5.00388	-2.93188	0.0207614	0.248146	-3.3486	6.37352	6.32897	4.57099	4.92501	3.97868	3.84608	down
14787719	ENSBTAT00000006013	MS4A7	membrane-spanning 4-domains, subfamily A, member 7	---	767975	-1.10379	7.91443	-2.93026	0.0208105	0.248146	-3.35096	8.67307	8.54164	8.18426	8.22955	6.61538	7.24267	down
14872985	ENST00000375734	RND3	Rho family GTPase 3	2q23.3	390	1.25955	5.89336	2.92667	0.0209203	0.248146	-3.35621	5.1407	4.82343	5.82662	7.13964	5.56884	6.86092	up
14872263	ENSBTAT00000020939	VSIG4	V-set and immunoglobulin domain containing 4	---	614262	-1.17679	7.19809	-2.88671	0.022182	0.255209	-3.4146	7.69905	7.67439	7.98602	7.18242	5.55897	7.08768	down
14781353	ENSBTAT00000000944	ADAMTS1	ADAM metallopeptidase with thrombospondin type 1 motif, 1	---	512171	1.35694	6.6689	2.86633	0.0228562	0.258322	-3.44443	5.63976	5.27622	7.05532	7.92613	6.84509	7.2709	up
14741713	XM_004010867	ERO1L	ERO1-like (S. cerevisiae)	---	101109883	1.07968	8.79298	2.8472	0.0235086	0.262305	-3.47244	7.97431	8.01156	8.77356	8.82718	9.00131	10.17	up
14841624	ENST00000327097	MARCO	macrophage receptor with collagenous structure	2q14.2	8685	-1.07425	7.73606	-2.815	0.0246506	0.268158	-3.51963	8.12258	8.17615	8.52083	7.52968	6.2474	7.81971	down
14869966	ENSBTAT00000002767	CD69	CD69 molecule	---	281058	-1.24542	6.71546	-2.81418	0.0246805	0.268158	-3.52083	7.86407	7.87628	6.27418	6.1905	5.63426	6.4535	down
14708782	ENST00000304636	COL3A1	collagen, type III, alpha 1	2q31	1281	1.74728	7.12721	2.81142	0.0247811	0.268158	-3.52488	5.41555	5.55168	7.79349	8.33724	7.37747	8.28784	up
14778637	ENST00000431169	AOAH	acyloxyacyl hydrolase (neutrophil)	7p14-p12	313	-1.32451	7.00087	-2.7967	0.0253254	0.268551	-3.54647	7.56359	7.62454	7.80123	7.06998	5.09848	6.84737	down
14845810	ENST00000261187	SLC16A7	solute carrier family 16, member 7 (monocarboxylic acid transporter 2)	12q13	9194	1.0705	3.98071	2.74703	0.0272562	0.279122	-3.6194	3.14442	3.26192	3.93002	5.1942	3.67025	4.68342	up
14745308	ENSBTAT00000017275	LOX	lysyl oxidase	---	280841	1.79045	7.38049	2.73964	0.0275562	0.280354	-3.63026	5.8286	5.96825	7.65895	9.23028	7.03729	8.55957	up
14758829	ENST00000504764	LY75-CD302	LY75-CD302 readthrough	2q	100526664	-1.07395	6.87433	-2.70949	0.0288164	0.283685	-3.67457	7.22116	7.2629	7.74986	7.08807	5.41331	6.5107	down
14803403	XM_004009586	PDE5A	phosphodiesterase 5A, cGMP-specific	---	101109357	1.32116	4.89699	2.6982	0.0293033	0.284761	-3.69116	3.81478	3.69753	5.19691	6.09458	4.69345	5.88468	up
14857883	ENSBTAT00000026308	C3AR1	complement component 3a receptor 1	---	540702	-1.69547	6.348	-2.66041	0.0309973	0.290955	-3.74675	7.06377	6.87939	7.64404	6.43347	3.86206	6.20526	down
14765708	ENSBTAT00000005239	FGF7	fibroblast growth factor 7	---	616885	1.71705	4.64224	2.56438	0.0357723	0.307946	-3.88804	3.38983	3.09145	4.86986	6.14115	4.0836	6.27753	up
14807762	ENST00000304164	MYO1B	myosin IB	2q12-q34	4430	1.33742	6.26124	2.49651	0.0395987	0.320774	-3.98786	5.19452	4.9176	6.66546	7.44217	6.00461	7.34305	up
14874471	ENST00000222803	FKBP14	FK506 binding protein 14, 22 kDa	7p14.3	55033	1.55558	7.78802	2.46736	0.0413687	0.323663	-4.0307	6.38023	6.59332	8.05714	9.31274	7.25137	9.13332	up
14796253	ENST00000334529	BTLA	B and T lymphocyte associated	3q13.2	151888	-1.07938	4.1038	-2.45818	0.0419424	0.325994	-4.04418	5.18467	5.2267	3.5191	3.76545	3.29551	3.63138	down
14888854	ENST00000361675	CALD1	caldesmon 1	7q33	800	1.0203	7.60399	2.44153	0.0430041	0.328911	-4.06863	6.69025	6.73491	7.85634	8.67307	7.34881	8.32054	up
14844951	X90567	CD1B	CD1b molecule	---	443423	-1.06642	2.9273	-2.43441	0.0434666	0.330203	-4.07908	3.17326	2.67794	4.53034	2.48727	2.62315	2.07186	down
14803305	ENSBTAT00000001452	FKBP7	FK506 binding protein 7	---	509422	1.13548	5.24272	2.42066	0.0443744	0.334155	-4.09927	4.23132	4.49353	5.3001	6.46631	4.75818	6.2069	up
14883598	ENSBTAT00000013399	LOC504773	regakine 1	---	504773	-2.08189	7.58707	-2.39834	0.0458887	0.338842	-4.13201	8.15029	8.07158	9.66218	6.36578	4.82667	8.44592	down
14757954	ENST00000378827	BMP2	bone morphogenetic protein 2	20p12	650	1.13713	3.60168	2.38223	0.0470136	0.342253	-4.15561	2.53434	3.42005	3.14496	5.28464	3.86565	3.36045	up
14817168	ENST00000320963	RCN2	reticulocalbin 2, EF-hand calcium binding domain	15q23	5955	1.18192	6.99576	2.37647	0.0474229	0.343929	-4.16405	6.20138	6.07954	6.93349	8.19766	6.37844	8.18408	up
14805848	ENSBTAT00000008348	CD180	CD180 molecule	---	539518	-1.33603	7.70822	-2.36939	0.047931	0.345088	-4.17443	8.49615	8.44882	8.18374	7.59453	5.56332	7.96276	down
