# Supplementary material for: Absorbance or organization into ankylosis: a microarray analysis of haemarthrosis in a sheep model of temporomandibular joint trauma
Source: BMC Oral Health. 2021 Dec 28;21:668. doi: 10.1186/s12903-021-02033-w (PMC8713393; doi:10.1186/s12903-021-02033-w)
Supplement: Supplementary file 2 — Additional file 2. DEGS at day 4. [file 12903_2021_2033_MOESM2_ESM.xlsx]

## Sheet: Supplementary file 2
DEGs in day 4
Probe	ENSG	GeneSymbol	Description	Cytoband	Entrez.ID	logFC	AveExpr	t	P.Value	adj.P.Val	B	HO_4	HO_5	HO_6	HA_4	HA_5	HA_6	regulation
14831835	ENSBTAT00000020045	MMP13	matrix metallopeptidase 13 (collagenase 3)	---	281914	3.73926	5.59898	25.3915	1.8e-08	0.000298629	3.28052	3.71576	3.68575	3.78654	7.58063	7.25248	7.57271	up
14756823	ENSBTAT00000011745	TNFSF11	tumor necrosis factor (ligand) superfamily, member 11	---	513836	3.24615	4.21916	9.60741	1.93e-05	0.0750122	1.64192	2.58927	2.83642	2.36255	6.65469	5.42918	5.44284	up
14818323	ENSBTAT00000000595	IBSP	integrin-binding sialoprotein	---	281233	2.56007	3.48932	2.75309	0.0268589	0.695612	-3.18675	2.05577	2.40848	2.16361	4.56143	2.71598	7.03067	up
14761656	ENST00000439944	LRRC15	leucine rich repeat containing 15	3q29	131578	2.33033	4.70304	3.63743	0.0075487	0.605965	-2.14181	3.63798	3.74707	3.22858	7.53244	4.82494	5.24723	up
14756042	ENSBTAT00000052388	PLVAP	plasmalemma vesicle associated protein	---	524990	2.29443	5.94062	3.3845	0.0107424	0.649504	-2.42805	5.74957	4.23006	4.40059	8.37239	7.17972	5.71142	up
14708998	ENSBTAT00000026725	COL12A1	collagen, type XII, alpha 1	---	359712	2.19006	8.23298	4.87147	0.0015441	0.515367	-0.919263	7.84474	6.85292	6.71618	10.2058	8.60196	9.17628	up
14724305	ENSBTAT00000016414	MGP	matrix Gla protein	---	282660	2.11124	6.46128	11.0728	7.16e-06	0.0397092	2.03293	5.19744	5.3605	5.65905	7.23668	7.58295	7.73109	up
14719815	XM_004020019	ACTA2	actin, alpha 2, smooth muscle, aorta	---	101121051	2.10688	6.73845	2.83469	0.0238004	0.692862	-3.08579	7.33233	5.09077	4.63193	8.46186	8.20558	6.70823	up
14858471	ENST00000296591	EDIL3	EGF-like repeats and discoidin I-like domains 3	5q14	10085	2.02828	6.07469	3.43667	0.00998118	0.649504	-2.36809	6.54813	4.14628	4.48724	7.46363	6.66156	7.14131	up
14817087	ENSBTAT00000017158	CRABP1	cellular retinoic acid binding protein 1	---	282201	1.9971	4.42827	2.64919	0.0313546	0.707371	-3.3162	3.69448	3.36293	3.23176	7.31124	5.07879	3.89043	up
14787510	ENST00000354955	FMOD	fibromodulin	1q32	2331	1.89131	5.85507	3.43818	0.00995991	0.649504	-2.36635	5.95702	4.6473	4.12392	7.73803	6.11479	6.54935	up
14734079	ENSBTAT00000014883	CNN1	calponin 1, basic, smooth muscle	---	534583	1.87607	4.6803	2.47434	0.0407534	0.756258	-3.53573	5.08363	2.87039	3.27278	6.40054	6.35015	4.10431	up
14813280	NM_001009458	INHBA	inhibin, beta A	7p15-p13	443524	1.80747	5.2464	3.47144	0.00950592	0.643917	-2.32838	4.48669	4.34038	4.20094	7.5142	5.551	5.38522	up
14784799	ENSBTAT00000015933	OLFML2B	olfactomedin-like 2B	---	513053	1.69839	5.38046	2.88369	0.0221403	0.690568	-3.02549	4.23993	4.61036	4.7435	7.73597	5.20485	5.74815	up
14784385	ENST00000470080	TM4SF18	transmembrane 4 L six family member 18	3q25.1	116441	1.6881	4.63445	3.29674	0.0121663	0.664036	-2.52996	4.49244	3.76932	3.10945	6.27531	5.72716	4.43305	up
14810777	ENSBTAT00000048484	EMCN	endomucin	---	616367	1.68697	6.87731	4.39916	0.00275979	0.547159	-1.35247	6.48044	6.29848	5.32257	8.31402	7.71104	7.13732	up
14795567	ENST00000278968	TAGLN	transgelin	11q23.2	6876	1.65945	6.68223	2.8244	0.024165	0.692862	-3.09848	6.99482	5.16961	5.39308	8.14905	7.9274	6.45942	up
14885739	ENST00000393825	NDUFA4L2	NADH dehydrogenase (ubiquinone) 1 alpha subcomplex, 4-like 2	12q13.3	56901	1.6477	6.07384	2.35922	0.0484745	0.787333	-3.68094	7.01417	4.66449	4.07133	6.98251	7.30076	6.4098	up
14766139	ENST00000265362	SEMA3A	sema domain, immunoglobulin domain (Ig), short basic domain, secreted, (semaphorin) 3A	7p12.1	10371	1.64446	5.00143	2.63898	0.0318364	0.707935	-3.32897	5.47426	4.03654	3.02681	5.7484	5.11521	6.60738	up
14789376	ENST00000358392	COL11A1	collagen, type XI, alpha 1	1p21	1301	1.61671	4.60629	4.49254	0.00245406	0.547159	-1.26344	3.76927	3.7745	3.85002	6.16061	4.57575	5.50757	up
14731076	ENST00000355634	SORBS2	sorbin and SH3 domain containing 2	4q35.1	8470	1.60678	4.71755	3.262	0.0127845	0.664036	-2.57067	4.37741	3.81888	3.54618	6.6772	5.22992	4.65569	up
14775480	ENSBTAT00000006275	S100B	S100 calcium binding protein B	---	525716	1.54357	4.83183	4.85401	0.00157669	0.515367	-0.934526	4.47691	3.58489	4.11834	6.1392	5.58532	5.08633	up
14743119	ENST00000327876	KCNK12	potassium channel, subfamily K, member 12	2p16.3	56660	1.53546	4.29536	3.67125	0.00720572	0.605965	-2.10441	3.97515	3.03109	3.57666	5.80428	5.19455	4.19044	up
14858481	ENST00000274341	HAPLN1	hyaluronan and proteoglycan link protein 1	5q14.3	1404	1.52624	3.90595	2.48269	0.0402449	0.751857	-3.52522	3.00364	3.19891	3.22593	3.49113	4.27791	6.23815	up
14774023	ENST00000282466	IGSF10	immunoglobulin superfamily, member 10	3q25.1	285313	1.51898	4.1466	2.92498	0.0208361	0.683788	-2.97492	3.57938	3.3464	3.23555	6.26436	4.24871	4.2052	up
14796206	ENSBTAT00000027169	CD200	CD200 molecule	---	534910	1.51615	4.98428	5.93762	0.000466708	0.379845	-0.0891099	4.35678	4.23236	4.08949	6.27983	5.68536	5.26188	up
14825505	ENST00000263923	KDR	kinase insert domain receptor (a type III receptor tyrosine kinase)	4q11-q12	3791	1.49375	6.37839	3.90833	0.00522604	0.591112	-1.84829	5.75777	5.36044	5.77634	7.92282	7.16946	6.28352	up
14716224	ENSBTAT00000026146	THY1	Thy-1 cell surface antigen	---	614712	1.43708	6.05692	4.34926	0.00294006	0.547159	-1.40074	5.67851	5.19466	5.14196	7.45066	6.74477	6.13094	up
14849343	ENSBTAT00000013963	CD34	CD34 molecule	---	281051	1.43084	5.40621	3.61482	0.00778766	0.605965	-2.16692	4.72812	4.73301	4.61124	6.99892	6.13617	5.22979	up
14772143	ENSBTAT00000044595	THBS2	thrombospondin 2	---	338092	1.4277	5.42488	2.48675	0.04	0.751857	-3.52011	5.0467	4.43968	4.6467	7.55551	5.81387	5.04681	up
14842614	ENST00000260983	HECW2	HECT, C2 and WW domain containing E3 ubiquitin protein ligase 2	2q32.3	57520	1.41905	3.952	2.80688	0.0247997	0.694205	-3.12012	3.65953	3.09154	2.97635	5.91859	4.16613	3.89984	up
14853211	XM_004016136	SPON1	spondin 1, extracellular matrix protein	---	101118982	1.38212	5.28675	2.65361	0.0311481	0.707371	-3.31067	5.57598	4.21923	3.99188	6.83816	5.91506	5.18022	up
14864076	ENSBTAT00000061117	FLT1	fms-related tyrosine kinase 1 (vascular endothelial growth factor/vascular permeability factor receptor)	---	503620	1.37866	3.99685	4.12897	0.00390471	0.547159	-1.61961	3.14844	3.41704	3.35708	5.47006	4.53026	4.05823	up
14809627	XM_004003563	LHX8	LIM homeobox 8	---	101107567	1.36986	4.26143	4.05966	0.0042758	0.549181	-1.69044	3.73135	3.89031	3.10786	5.54057	4.312	4.98652	up
14756925	ENST00000334414	PTPRB	protein tyrosine phosphatase, receptor type, B	12q15-q21	5787	1.32989	4.07737	2.98789	0.0190012	0.675163	-2.89825	3.51165	3.35118	3.37445	5.82134	4.57255	3.83306	up
14777623	ENSBTAT00000010956	SEPT5	septin 5	---	615408	1.32653	3.76164	3.24274	0.0131414	0.664036	-2.5933	3.23567	2.90954	3.14992	5.37368	4.32851	3.57252	up
14757130	ENST00000269593	IGFBP4	insulin-like growth factor binding protein 4	17q12-q21.1	3487	1.31873	6.04918	2.70297	0.0289374	0.702863	-3.24907	5.68642	4.8804	5.60263	7.72416	6.7195	5.68196	up
14874998	ENST00000341529	CDH5	cadherin 5, type 2 (vascular endothelium)	16q22.1	1003	1.31775	6.49948	3.20177	0.0139365	0.664036	-2.64168	6.03422	5.67199	5.81559	8.0188	7.24717	6.20908	up
14825029	ENSBTAT00000027608	CXHXorf36	chromosome X open reading frame, human CXorf36	---	617391	1.28661	4.46303	3.74764	0.00649141	0.601166	-2.02072	4.09509	3.45984	3.90426	5.87803	4.85812	4.58286	up
14791399	ENSBTAT00000026299	ELTD1	EGF, latrophilin and seven transmembrane domain containing 1	---	535066	1.27876	4.64959	2.71012	0.0286309	0.702863	-3.24017	4.29244	3.75717	3.98101	6.41462	5.08823	4.36406	up
14888792	XM_004007867	SFRP4	secreted frizzled-related protein 4	---	101107858	1.2752	3.93279	8.56237	4.25e-05	0.0988006	1.28106	3.22068	3.29775	3.36714	4.40524	4.53194	4.77398	up
14804236	ENST00000498707	ADAMTS9	ADAM metallopeptidase with thrombospondin type 1 motif, 9	3p14.1	56999	1.27049	5.13019	2.50814	0.0387343	0.74597	-3.49318	4.85445	4.09107	4.53931	6.96809	5.49619	4.83203	up
14869780	ENSBTAT00000025685	ITGA2	integrin, alpha 2 (CD49B, alpha 2 subunit of VLA-2 receptor)	---	281872	1.26668	4.63002	3.39892	0.010526	0.649504	-2.41143	4.11765	3.9508	3.9216	6.16872	5.06093	4.56044	up
14837084	ENSBTAT00000049347	RGCC	regulator of cell cycle	---	614348	1.25738	5.02122	2.9915	0.0189014	0.675163	-2.89387	5.18667	4.03528	3.95562	6.37337	5.4649	5.11144	up
14734946	ENST00000367245	MYCT1	myc target 1	6q25.2	80177	1.24838	5.78546	3.29746	0.0121538	0.664036	-2.52912	5.3704	5.70059	4.41283	6.72359	6.69079	5.81458	up
14800743	ENST00000395794	CXCL12	chemokine (C-X-C motif) ligand 12	10q11.1	6387	1.2477	5.93461	3.05766	0.0171636	0.669816	-2.81384	5.71234	5.15396	5.06598	7.30559	6.73304	5.63677	up
14792059	ENST00000250160	WISP1	WNT1 inducible signaling pathway protein 1	8q24.22	8840	1.24483	7.21195	2.83131	0.0239196	0.692862	-3.08996	7.42733	6.36532	5.97595	8.45979	7.88648	7.15684	up
14715655	ENSBTAT00000043062	ECSCR	endothelial cell-specific chemotaxis regulator	---	511765	1.24063	5.39103	3.29899	0.0121275	0.664036	-2.52734	4.8812	4.67606	4.75489	6.75189	6.17083	5.11131	up
14799997	ENST00000378053	FLRT3	fibronectin leucine rich transmembrane protein 3	20p11	23767	1.23881	4.8109	2.54126	0.0368546	0.737185	-3.45152	4.87018	4.68751	3.01681	5.85031	5.4681	4.97253	up
14768285	ENSBTAT00000027290	GXYLT2	glucoside xylosyltransferase 2	---	507299	1.2373	5.53294	2.89901	0.0216467	0.690568	-3.0067	5.16304	4.95227	4.62757	7.19181	5.42035	5.84262	up
14823428	ENSBTAT00000026209	IL1RN	interleukin 1 receptor antagonist	---	281860	1.2371	6.06722	3.78001	0.00621208	0.597615	-1.98559	5.83451	4.80704	5.70447	6.17054	6.94312	6.94368	up
14760426	ENST00000368378	THBS3	thrombospondin 3	1q21	7059	1.23301	6.29377	2.45079	0.0422243	0.771498	-3.56542	6.5962	5.30286	5.13272	7.70052	6.97772	6.05257	up
14821357	ENST00000307358	HTRA3	HtrA serine peptidase 3	4p16.1	94031	1.23032	5.08988	2.65673	0.0310034	0.707371	-3.30677	5.36487	4.17581	3.88347	6.23773	5.96764	4.90975	up
14842934	ENST00000340857	H1F0	H1 histone family, member 0	22q13.1	3005	1.22313	6.57961	2.76912	0.026227	0.694205	-3.16686	6.27271	6.01049	5.62092	8.26787	6.80691	6.49875	up
14743896	ENST00000382065	C1QTNF3	C1q and tumor necrosis factor related protein 3	5p13	114899	1.22129	3.83507	3.71447	0.00679173	0.604538	-2.05693	3.14978	3.3073	3.21618	4.77738	3.62499	4.93476	up
14882412	ENSBTAT00000014850	PDLIM1	PDZ and LIM domain 1	---	614675	1.21889	5.80134	2.37618	0.0472501	0.787333	-3.65954	6.29393	4.90168	4.38008	6.85827	6.68654	5.68756	up
14781371	ENST00000435845	CYYR1	cysteine/tyrosine-rich 1	21q21.2	116159	1.20861	4.45161	3.28679	0.0123401	0.664036	-2.54161	4.07352	3.65873	3.80967	5.91246	4.89943	4.35586	up
14866447	ENSBTAT00000008159	LOXL2	lysyl oxidase-like 2	---	532684	1.19454	6.56997	2.9815	0.0191795	0.675238	-2.90601	6.71771	5.75642	5.44396	7.75275	7.2075	6.54146	up
14837705	ENSBTAT00000009761	LIF	leukemia inhibitory factor (cholinergic differentiation factor)	---	280840	1.16442	4.47598	3.01349	0.0183041	0.671836	-2.86721	4.14626	3.79846	3.73661	5.86305	5.11602	4.19551	up
14862566	ENSBTAT00000001747	SLCO2A1	solute carrier organic anion transporter family, member 2A1	---	282468	1.16033	5.05515	8.7816	3.57e-05	0.0988006	1.36356	4.37208	4.56782	4.48506	5.67657	5.55709	5.67229	up
14797152	ENSBTAT00000033669	AEBP1	AE binding protein 1	---	317693	1.1566	7.01134	3.34295	0.0113931	0.661497	-2.47614	6.89272	5.94761	6.45878	8.16257	7.63791	6.96844	up
14793119	ENST00000263734	EPAS1	endothelial PAS domain protein 1	2p21-p16	2034	1.15179	5.90956	3.23179	0.0133491	0.664036	-2.60621	5.28383	5.19512	5.52205	7.32246	6.32894	5.80496	up
14745283	ENSBTAT00000015763	MALL	mal, T-cell differentiation protein-like	---	512289	1.14969	4.08395	2.97089	0.0194796	0.67694	-2.91891	3.57884	3.47111	3.47736	5.61496	4.42478	3.93663	up
14890311	ENST00000315366	ARSJ	arylsulfatase family, member J	4q26	79642	1.14277	5.4129	2.76631	0.0263367	0.694205	-3.17034	5.49412	4.95423	4.07617	6.64817	5.80149	5.50318	up
14877017	XM_004019591	FADS2	fatty acid desaturase 2	---	101108615	1.13313	4.22761	2.43469	0.0432608	0.781979	-3.58572	4.27331	3.56833	3.14149	5.70859	4.74482	3.92911	up
14890314	XM_004021685	TENM3	teneurin transmembrane protein 3	---	101108282	1.11893	4.20825	3.28495	0.0123726	0.664036	-2.54376	3.89111	3.53206	3.5232	5.57239	4.54407	4.18669	up
14852795	ENSBTAT00000000566	RBP4	retinol binding protein 4, plasma	---	281444	1.10905	7.06723	3.21296	0.0137143	0.664036	-2.62843	6.99197	6.29474	6.25141	8.21102	7.70896	6.94529	up
14873352	AY881030	TIE2	tunica internal endothelial cell kinase 2	---	497272	1.10829	4.04565	2.60009	0.0337433	0.717519	-3.37767	3.59369	3.73125	3.14957	5.62976	4.28031	3.88931	up
14891382	ENSBTAT00000031335	TSPAN15	tetraspanin 15	---	522371	1.10211	3.51274	3.85503	0.00561339	0.596759	-1.90494	3.01129	2.90645	2.96733	4.53176	4.28166	3.37797	up
14863876	ENST00000375001	COL15A1	collagen, type XV, alpha 1	9q21-q22	1306	1.09236	5.39243	3.1306	0.0154414	0.664841	-2.72631	5.04153	4.55267	4.94455	6.72909	5.78376	5.30298	up
14719263	ENSBTAT00000002200	STC1	stanniocalcin 1	---	338078	1.08933	4.70031	3.15831	0.014836	0.664796	-2.69327	4.44656	4.14854	3.87183	5.72131	5.57702	4.4366	up
14783431	ENSBTAT00000027999	LEPREL1	leprecan-like 1	---	511799	1.08345	5.11073	2.97901	0.0192496	0.675238	-2.90904	5.11497	4.14659	4.44546	6.20872	5.79133	4.95733	up
14865786	ENST00000375561	OGN	osteoglycin	9q22	4969	1.07127	7.74763	2.61051	0.0332212	0.712734	-3.36461	7.90833	7.44315	6.2845	8.3575	7.86005	8.63224	up
14708899	ENSBTAT00000038684	COL5A2	collagen, type V, alpha 2	2q14-q15	538590	1.06207	7.47891	2.51763	0.0381858	0.74597	-3.48124	7.65053	6.85619	6.3369	8.76703	7.82624	7.43656	up
14841125	ENSBTAT00000023725	F11R	F11 receptor	---	281258	1.05984	5.78665	2.9507	0.0200643	0.682227	-2.94351	5.68364	5.59079	4.49576	6.82255	5.99106	6.1361	up
14733784	ENST00000370206	CNN3	calponin 3, acidic	1p22-p21	1266	1.05919	7.26155	2.82025	0.0243138	0.692862	-3.1036	7.21911	6.3114	6.66533	8.44129	7.8835	7.04863	up
14874226	ENST00000256194	MICAL2	microtubule associated monooxygenase, calponin and LIM domain containing 2	11p15.3	9645	1.05884	5.17496	2.69939	0.0290921	0.702863	-3.25353	5.15509	4.00698	4.77456	6.44306	5.47809	5.19198	up
14889148	ENSBTAT00000022858	RHOJ	ras homolog gene family, member J	---	540619	1.05331	5.47157	2.58325	0.0346055	0.722846	-3.39879	5.34887	4.7711	4.71477	6.81538	6.05503	5.12426	up
14762501	ENSBTAT00000011874	SH3PXD2B	SH3 and PX domains 2B	---	518356	1.04433	5.84061	3.07385	0.0167645	0.669816	-2.79434	5.58403	5.01283	5.35846	7.14293	6.1107	5.83469	up
14870374	ENST00000375820	COL4A1	collagen, type IV, alpha 1	13q34	1282	1.0409	5.77968	2.94015	0.0203772	0.682227	-2.95639	5.53711	5.0171	5.22348	7.06159	6.25093	5.58788	up
14806826	XM_004005355	TFPI	tissue factor pathway inhibitor (lipoprotein-associated coagulation inhibitor)	---	101120391	1.03791	6.42748	3.61816	0.00775193	0.605965	-2.16322	5.9149	6.26937	5.54132	7.50928	6.60067	6.72938	up
14887651	XM_004003927	POFUT2	protein O-fucosyltransferase 2	---	101105718	1.03564	4.64454	2.71185	0.0285574	0.702863	-3.23802	4.07101	3.74361	4.56555	5.94462	5.08274	4.45973	up
14886151	ENST00000370830	BMP5	bone morphogenetic protein 5	6p12.1	653	1.03543	3.53567	3.06604	0.0169558	0.669816	-2.80375	3.12844	2.96412	2.96129	4.90196	3.66671	3.59148	up
14789102	ENST00000382713	DOK6	docking protein 6	18q22.2	220164	1.03178	3.3022	2.54915	0.0364204	0.732946	-3.4416	2.7338	2.84825	2.77687	4.86403	3.2383	3.35192	up
14837889	NM_001139447	SERPINF1	serpin peptidase inhibitor, clade F (alpha-2 antiplasmin, pigment epithelium derived factor), member 1	---	100192425	1.03137	6.7727	2.4812	0.0403354	0.751857	-3.5271	7.12018	6.01297	5.63788	7.62338	7.56662	6.67515	up
14871373	ENSBTAT00000000752	TNC	tenascin C	---	540664	1.02871	8.29549	2.36381	0.04814	0.787333	-3.67515	8.74409	7.50309	7.09623	9.31091	8.76886	8.34977	up
14865730	ENST00000253968	BARX1	BARX homeobox 1	9q12	56033	1.02602	4.62869	3.26237	0.0127777	0.664036	-2.57023	4.26499	3.85585	4.2262	5.80516	5.10227	4.51768	up
14746737	ENSBTAT00000004272	MFGE8	milk fat globule-EGF factor 8 protein	---	281913	1.01132	7.03216	3.12108	0.0156554	0.664841	-2.73769	7.10413	6.31387	6.16149	8.08804	7.39408	7.13134	up
14718047	ENST00000366956	PTPN14	protein tyrosine phosphatase, non-receptor type 14	1q32.2	5784	1.00926	5.82347	3.42374	0.0101642	0.649504	-2.3829	5.73703	4.992	5.2275	6.90204	6.12931	5.95296	up
14826148	ENSBTAT00000019345	SNAI1	snail homolog 1 (Drosophila)	---	504492	1.00911	5.51694	2.52422	0.0378096	0.742339	-3.47295	5.26519	4.82754	4.94442	6.97318	5.81799	5.2733	up
14872708	ENST00000370717	LPHN2	latrophilin 2	1p31.1	23266	1.00797	6.09037	3.02562	0.0179831	0.671836	-2.85252	5.931	5.60443	5.22374	7.31104	6.38802	6.08402	up
14828871	ENST00000373798	EPB41	erythrocyte membrane protein band 4.1 (elliptocytosis 1, RH-linked)	1p33-p32	2035	-1.00008	6.4662	-4.77793	0.00172784	0.515367	-1.0017	7.12293	7.01727	6.75851	5.71123	5.81669	6.37057	down
14787764	XM_004023032	LOC101108819	cationic amino acid transporter 3-like	---	101108819	-1.00044	5.60418	-4.25719	0.00330735	0.547159	-1.49107	6.15211	5.85584	6.30525	4.7346	5.55218	5.0251	down
14842189	XM_004007809	LOC101115115	platelet glycoprotein 4-like	---	101115115	-1.00474	10.1994	-2.55606	0.036045	0.732946	-3.43292	10.6532	10.7163	10.7359	8.74356	9.87111	10.4765	down
14777242	XM_004013932	PTPRC	protein tyrosine phosphatase, receptor type, C	---	101102917	-1.00952	7.33816	-3.80235	0.00602686	0.597615	-1.96146	8.1798	7.80134	7.54763	6.33351	6.94151	7.22518	down
14883378	ENSBTAT00000014735	CTSC	cathepsin C	---	352958	-1.01532	8.45424	-2.91306	0.0212042	0.688412	-2.9895	8.95415	8.95098	8.98056	7.0584	8.38598	8.39533	down
14872846	ENST00000409198	NEB	nebulin	2q22	4703	-1.01586	4.04991	-2.33902	0.0499758	0.790612	-3.70644	4.04274	3.95639	5.67441	3.68438	3.35814	3.58343	down
14819418	ENSBTAT00000006581	C5H12orf35	chromosome 5 open reading frame, human C12orf35	---	510651	-1.01744	6.90579	-7.66985	8.91e-05	0.134638	0.901543	7.452	7.34205	7.44948	6.50836	6.29915	6.3837	down
14710544	ENST00000367928	VNN1	vanin 1	6q23-q24	8876	-1.02023	5.38115	-3.12951	0.0154659	0.664841	-2.72762	6.34471	6.21948	5.10961	4.64831	5.07254	4.89226	down
14752291	XM_004010701	SLC38A6	solute carrier family 38, member 6	---	101105333	-1.02908	5.4068	-2.39631	0.0458371	0.787333	-3.63414	6.05687	6.27148	5.43566	3.93777	5.10545	5.63356	down
14725689	ENSBTAT00000000977	BCL2A1	BCL2-related protein A1	---	282151	-1.0335	5.83719	-2.8054	0.024854	0.694205	-3.12194	6.13604	6.21844	6.70734	4.45083	5.66339	5.84709	down
14836553	ENST00000276590	LACTB2	lactamase, beta 2	8q13.3	51110	-1.03408	3.7047	-4.18258	0.00364177	0.547159	-1.56549	4.49537	3.9176	4.25224	2.74898	3.57509	3.23891	down
14766761	ENSBTAT00000014932	PLXNC1	plexin C1	---	518168	-1.03805	7.1679	-2.96424	0.0196702	0.67995	-2.92701	7.60088	7.39373	8.06617	6.19463	6.30596	7.44605	down
14752246	NM_001082593	ITGAM	integrin, alpha M (complement component 3 receptor 3 subunit)	---	443217	-1.04149	7.4876	-4.17023	0.00370056	0.547159	-1.5779	8.11923	7.8075	8.0983	6.43105	7.10059	7.3689	down
14712324	ENST00000267012	BIN2	bridging integrator 2	12q13	51411	-1.04174	5.75748	-4.09092	0.00410389	0.549181	-1.65838	6.58098	5.73688	6.51719	4.96539	5.40848	5.33596	down
14848665	XM_004005448	LOC101120478	sp110 nuclear body protein-like	---	101120478	-1.04723	4.8695	-3.78707	0.0061529	0.597615	-1.97796	5.25594	4.97127	5.95213	4.64461	4.33926	4.05377	down
14756269	ENSBTAT00000025507	FOLR2	folate receptor 2 (fetal)	---	507672	-1.05062	4.24213	-3.58317	0.00813608	0.605965	-2.20225	4.93277	4.94846	4.42109	3.11266	4.1948	3.84298	down
14799017	ENST00000496166	PIK3CG	phosphatidylinositol-4,5-bisphosphate 3-kinase, catalytic subunit gamma	7q22.3	5294	-1.05343	5.22965	-4.40265	0.00274766	0.547159	-1.34912	5.89449	5.99846	5.37617	4.54166	4.46015	5.107	down
14818170	ENST00000289902	FCER1G	Fc fragment of IgE, high affinity I, receptor for; gamma polypeptide	1q23	2207	-1.06524	6.77859	-2.75077	0.0269516	0.696585	-3.18963	7.84924	6.786	7.29839	5.56103	6.92826	6.24863	down
14824630	ENSBTAT00000011670	LY96	lymphocyte antigen 96	---	613753	-1.0666	6.96469	-2.42902	0.0436319	0.781979	-3.59287	7.71279	7.49237	7.28881	5.31002	6.99387	6.99027	down
14832861	ENSBTAT00000048465	FCGR2C	Fc fragment of IgG, low affinity IIc, receptor for (CD32)	---	782652	-1.07055	6.33728	-4.81004	0.00166219	0.515367	-0.973221	6.7888	7.06156	6.7673	5.95521	6.10993	5.34086	down
14750269	XM_004016971	MAP3K1	mitogen-activated protein kinase kinase kinase 1, E3 ubiquitin protein ligase	---	101112260	-1.07273	5.50043	-6.21548	0.000349961	0.342282	0.0968432	6.23636	5.93102	5.94302	4.86609	4.79949	5.22662	down
14860574	ENSBTAT00000009621	CD209	CD209 molecule	---	513266	-1.07315	4.12285	-2.84605	0.0234043	0.692862	-3.07178	5.04949	4.9595	3.96928	2.90548	3.92876	3.92458	down
14822704	XM_004013860	NCF2	neutrophil cytosolic factor 2	---	101106094	-1.082	5.61285	-2.48578	0.0400583	0.751857	-3.52133	6.62079	5.36836	6.47241	4.34317	5.75707	5.11531	down
14834167	ENSBTAT00000017941	CPM	carboxypeptidase M	---	513281	-1.08456	7.11114	-2.92694	0.0207759	0.683788	-2.97251	7.7773	7.2566	7.92636	5.72432	6.84563	7.13664	down
14846843	ENSBTAT00000025880	CCR1	chemokine (C-C motif) receptor 1	---	407771	-1.08621	7.74163	-3.40791	0.0103934	0.649504	-2.40109	8.3819	8.08082	8.3915	6.49273	7.27459	7.82826	down
14756030	NM_001178051	BST-2B	bone marrow stromal cell antigen 2B	---	100422801	-1.08818	3.61302	-2.65409	0.0311261	0.707371	-3.31008	3.53933	3.71676	5.21525	3.1179	3.00701	3.08188	down
14738212	ENST00000484817	IGKV2-24	immunoglobulin kappa variable 2-24	---	---	-1.09263	5.2132	-4.24939	0.00334069	0.547159	-1.4988	5.54691	6.24404	5.48759	4.30127	4.76465	4.93474	down
14821002	ENSBTAT00000010390	EMR1	---	---	---	-1.09319	6.94754	-3.30125	0.0120885	0.664036	-2.5247	7.44077	7.28684	7.75479	5.63519	6.61179	6.95584	down
14736069	ENSBTAT00000000146	CD68	CD68 molecule	---	504960	-1.0937	9.21053	-3.2138	0.0136979	0.664036	-2.62744	10.069	9.8812	9.32191	7.93407	8.9278	9.12918	down
14756403	ENST00000409314	FCHSD2	FCH and double SH3 domains 2	11q13.4	9873	-1.09914	6.9138	-5.88541	0.000493165	0.379845	-0.125362	7.48467	7.30193	7.6035	6.49852	6.02435	6.56981	down
14761475	ENSBTAT00000016629	APBB1IP	amyloid beta (A4) precursor protein-binding, family B, member 1 interacting protein	---	533670	-1.11332	5.63871	-4.80635	0.0016696	0.515367	-0.976486	6.37412	5.81258	6.3994	4.71863	5.18531	5.34219	down
14859035	ENSBTAT00000009971	KIAA1598	KIAA1598 ortholog	---	532603	-1.11885	5.75502	-3.67984	0.00712133	0.605965	-2.09494	6.48151	5.59252	6.86931	5.21206	5.1428	5.23193	down
14890591	ENST00000258729	IGF2BP3	insulin-like growth factor 2 mRNA binding protein 3	7p11	10643	-1.12077	3.32451	-4.75668	0.00177285	0.515367	-1.02066	4.29505	3.78673	3.57292	2.43695	2.83989	3.01555	down
14867488	ENST00000268389	IGSF6	immunoglobulin superfamily, member 6	16p12.2	10261	-1.12082	5.12718	-2.8867	0.0220426	0.690568	-3.02181	6.01072	5.5756	5.47646	3.63617	5.18764	4.87651	down
14788864	ENST00000361050	MPEG1	macrophage expressed 1	11q12.1	219972	-1.12739	8.23271	-3.50438	0.00907805	0.631551	-2.29096	8.7892	8.56591	9.0341	6.91507	7.94172	8.15026	down
14860404	ENST00000284425	ABCA6	ATP-binding cassette, sub-family A (ABC1), member 6	17q24.3	23460	-1.13204	5.66227	-3.76247	0.00636181	0.597615	-2.00461	5.86541	6.34146	6.47798	5.10602	4.52876	5.65397	down
14886878	ENST00000368985	CTSS	cathepsin S	1q21	1520	-1.13865	9.81349	-2.74396	0.0272255	0.699658	-3.19808	10.4075	10.5063	10.2346	8.2347	9.44826	10.0495	down
14813462	ENST00000256935	DOCK2	dedicator of cytokinesis 2	5q35.1	1794	-1.13886	5.8968	-5.82578	0.000525436	0.379845	-0.167285	6.52186	6.09933	6.77751	5.2027	5.36622	5.4132	down
14882989	ENSBTAT00000014960	ASAH1	N-acylsphingosine amidohydrolase (acid ceramidase) 1	---	510620	-1.1489	7.83511	-2.90587	0.0214294	0.689522	-2.9983	8.44664	8.39055	8.39149	6.25617	7.59672	7.92907	down
14799139	ENSBTAT00000023087	SAT1	spermidine/spermine N1-acetyltransferase 1	---	508861	-1.14917	7.75588	-5.78298	0.000550048	0.381069	-0.197726	8.04532	8.41917	8.5269	6.87033	7.34999	7.32357	down
14767602	ENST00000381405	ESM1	endothelial cell-specific molecule 1	5q11.2	11082	-1.1494	4.67748	-2.67223	0.0302943	0.703497	-3.28741	6.18419	4.63311	4.93925	3.96034	4.67856	3.66944	down
14720757	ENSBTAT00000021501	DAB2	disabled homolog 2, mitogen-responsive phosphoprotein (Drosophila)	---	509221	-1.15482	7.86128	-7.97482	6.86e-05	0.114104	1.03965	8.31256	8.46413	8.53937	7.14346	7.27916	7.42898	down
14729613	ENSBTAT00000015173	CD37	CD37 molecule	---	508751	-1.15784	6.92844	-6.43447	0.000280717	0.311166	0.235428	7.68229	7.42307	7.41672	6.03676	6.53384	6.47796	down
14723000	ENSBTAT00000006167	A2M	alpha-2-macroglobulin	---	513856	-1.16809	5.66429	-2.48931	0.0398463	0.751857	-3.51688	7.12914	6.0215	5.59436	4.27375	5.64089	5.32608	down
14824299	ENSBTAT00000014489	SLC30A1	solute carrier family 30 (zinc transporter), member 1	---	522265	-1.1808	6.4129	-5.66554	0.000624405	0.399307	-0.282759	6.88259	6.77313	7.35418	5.59386	5.78197	6.09166	down
14849734	ENSBTAT00000004136	NTN4	netrin 4	---	537455	-1.1822	6.43365	-3.34496	0.0113607	0.661497	-2.47381	7.09891	6.73936	7.23597	5.03196	6.47674	6.01893	down
14860986	ENSBTAT00000004328	ADAP2	ArfGAP with dual PH domains 2	---	534106	-1.18334	5.18968	-3.82049	0.00588088	0.597615	-1.94194	5.72353	5.17689	6.44362	4.51971	4.43274	4.84158	down
14861180	ENSBTAT00000016953	GCNT1	glucosaminyl (N-acetyl) transferase 1, core 2	---	281778	-1.18412	4.44755	-4.59563	0.00215896	0.516058	-1.1671	5.36042	5.17618	4.58223	3.45464	4.06486	4.04697	down
14850650	ENST00000264170	KYNU	kynureninase	2q22.2	8942	-1.19342	6.24181	-2.6923	0.0294013	0.702863	-3.26238	7.43945	6.81611	6.26001	4.71544	5.99988	6.21999	down
14818427	ENSBTAT00000023552	ABCG2	ATP-binding cassette, sub-family G (WHITE), member 2	---	536203	-1.19511	5.4449	-3.27855	0.0124859	0.664036	-2.55125	6.38613	6.53595	5.20528	4.68833	4.60285	5.25086	down
14883591	XM_004012448	LOC101114535	c-C motif chemokine 3-like	---	101114535	-1.20043	6.03259	-3.23698	0.0132503	0.664036	-2.6001	6.62848	5.98903	7.28091	4.98194	5.99167	5.32352	down
14861253	XM_004002255	VAV3	vav 3 guanine nucleotide exchange factor	---	101120709	-1.22842	5.36344	-3.73521	0.00660227	0.602188	-2.03427	5.66444	5.80613	6.4624	4.33034	4.50582	5.41154	down
14722688	ENSBTAT00000034482	SLAMF6	SLAM family member 6	---	508183	-1.23124	5.12565	-4.04064	0.00438419	0.549181	-1.71003	5.77575	6.24945	5.19861	4.18844	4.39083	4.95082	down
14881644	ENST00000436863	CASP1	caspase 1, apoptosis-related cysteine peptidase	11q23	834	-1.23192	5.28144	-4.83745	0.00160831	0.515367	-0.949054	6.09832	5.78952	5.80435	4.09197	4.93166	4.97281	down
14791346	ENSBTAT00000011448	SLC46A3	solute carrier family 46, member 3	---	781117	-1.23642	7.80114	-3.07727	0.0166814	0.669816	-2.79023	8.43655	8.70529	8.11621	6.27957	7.29582	7.9734	down
14734415	ENSBTAT00000029045	PARP9	poly (ADP-ribose) polymerase family, member 9	---	510532	-1.24066	5.83763	-2.96443	0.0196646	0.67995	-2.92678	5.96473	5.88987	7.51929	5.44807	5.04001	5.16382	down
14835718	ENST00000308731	BTK	Bruton agammaglobulinemia tyrosine kinase	Xq21.33-q22	695	-1.24545	5.69559	-3.19201	0.0141333	0.664036	-2.65324	6.68111	6.35146	5.92237	4.25041	5.15145	5.81673	down
14729134	ENST00000354454	LRMP	lymphoid-restricted membrane protein	12p12.1	4033	-1.24959	4.33206	-5.67627	0.000617166	0.399307	-0.274895	5.35123	4.68166	4.83766	3.45004	3.7173	3.95446	down
14750441	XM_004007790	GPNMB	glycoprotein (transmembrane) nmb	---	101109959	-1.25032	7.81971	-2.68719	0.0296262	0.702863	-3.26875	8.52214	8.77716	8.03532	6.05643	7.68612	7.84111	down
14846687	ENSBTAT00000010652	CCR5	chemokine (C-C motif) receptor 5	---	497017	-1.2515	5.799	-2.44688	0.0424734	0.773499	-3.57035	6.80632	6.29641	6.17152	4.00657	5.27072	6.24246	down
14822950	XM_004004064	SYK	spleen tyrosine kinase	---	101105303	-1.25687	5.98056	-4.22899	0.00342965	0.547159	-1.51907	6.8529	6.22916	6.74491	4.73122	5.74954	5.57559	down
14869944	XM_004006887	LOC101122014	C-type lectin domain family 2 member D11-like	---	101122014	-1.25776	6.50997	-4.14604	0.0038188	0.547159	-1.60231	7.28513	7.17908	6.95234	5.34885	5.71478	6.57964	down
14822905	ENSBTAT00000002925	NPL	N-acetylneuraminate pyruvate lyase (dihydrodipicolinate synthase)	---	507597	-1.26051	6.59216	-4.26013	0.00329485	0.547159	-1.48816	7.20663	7.31558	7.14505	5.38108	5.87418	6.63047	down
14815375	ENST00000367460	RGS18	regulator of G-protein signaling 18	1q31.2	64407	-1.28852	3.65932	-3.09803	0.0161867	0.666178	-2.7653	4.91914	3.97468	4.01692	2.13252	3.36064	3.55201	down
14749590	ENST00000343534	C1orf162	chromosome 1 open reading frame 162	1p13.2	128346	-1.29105	6.16033	-3.77805	0.00622864	0.597615	-1.98772	7.04404	6.70754	6.66597	4.68168	5.97848	5.88425	down
14745531	ENST00000471714	ABI3BP	ABI family, member 3 (NESH) binding protein	3q12	25890	-1.30094	6.53293	-2.50031	0.0391925	0.747309	-3.50303	7.51185	7.30355	6.73479	4.62302	6.77537	6.24899	down
14880035	ENSBTAT00000019196	HNMT	histamine N-methyltransferase	---	613413	-1.3023	8.15194	-3.0723	0.0168022	0.669816	-2.7962	9.2909	8.53277	8.58559	6.53239	7.80449	8.16548	down
14879384	ENSBTAT00000061545	SAMD9	sterile alpha motif domain containing 9	---	514205	-1.31073	7.47973	-2.69494	0.0292859	0.702863	-3.25909	7.45268	7.56945	9.38314	6.82372	6.58115	7.06822	down
14792889	ENSBTAT00000015413	MAP3K8	mitogen-activated protein kinase kinase kinase 8	---	535622	-1.32002	5.11215	-4.59053	0.00217261	0.516058	-1.17182	5.66862	5.29584	6.35203	4.13311	4.72659	4.49673	down
14774032	ENST00000325602	P2RY13	purinergic receptor P2Y, G-protein coupled, 13	3q24	53829	-1.32054	5.22218	-2.55273	0.0362254	0.732946	-3.4371	6.18215	6.45045	5.01477	3.52602	4.95373	5.206	down
14881381	ENST00000264870	F13A1	coagulation factor XIII, A1 polypeptide	6p25.3-p24.3	2162	-1.327	7.22362	-3.86399	0.00554617	0.596759	-1.89538	8.0463	8.29919	7.31587	5.95604	6.66765	7.05669	down
14770456	ENSBTAT00000009302	SLC7A8	solute carrier family 7 (amino acid transporter light chain, L system), member 8	---	536818	-1.32828	4.88298	-4.73073	0.00182957	0.515367	-1.04392	5.69022	5.0158	5.93532	3.8099	4.3692	4.47741	down
14773555	XM_004009561	ERAP2	endoplasmic reticulum aminopeptidase 2	---	101102484	-1.36577	5.49384	-5.30679	0.000930039	0.468599	-0.556668	6.07928	6.18398	6.26692	4.49812	4.51695	5.41779	down
14721116	ENST00000265440	TFEC	transcription factor EC	7q31.2	22797	-1.37519	6.74619	-4.43744	0.00262969	0.547159	-1.31577	7.33861	7.44904	7.5137	5.42766	5.99429	6.75385	down
14827566	XM_004019352	TMEM170B	transmembrane protein 170B	---	101116100	-1.37727	3.75125	-3.80856	0.0059765	0.597615	-1.95478	4.25798	3.75555	5.30613	3.18	2.91857	3.08929	down
14771671	ENSBTAT00000023098	LACTB	lactamase, beta	---	614196	-1.37785	7.48519	-3.15936	0.0148136	0.664796	-2.69202	7.92876	7.94028	8.65329	5.85133	6.90596	7.63149	down
14869960	ENSBTAT00000052038	LOC618591	killer cell lectin-like receptor-like	---	618591	-1.37899	3.48508	-2.55444	0.0361326	0.732946	-3.43495	5.36071	3.97619	3.1868	2.14069	3.17803	3.06803	down
14802770	XR_173338	LOC101116085	interferon-induced very large GTPase 1-like	---	101116085	-1.39098	4.80305	-4.68618	0.00193164	0.515367	-1.08415	5.86503	5.64353	4.98708	4.50525	3.62678	4.19066	down
14722680	XM_004003717	CD84	CD84 molecule	---	101102779	-1.39663	6.61178	-3.84748	0.00567077	0.596759	-1.91301	7.54105	7.32601	7.06322	5.10304	6.00372	6.63362	down
14857813	XM_004002978	PARP14	poly (ADP-ribose) polymerase family, member 14	---	101114323	-1.40857	6.77829	-3.20166	0.0139387	0.664036	-2.6418	6.93302	6.95645	8.55827	6.4797	5.84366	5.89866	down
14712695	ENST00000280357	IL18	interleukin 18 (interferon-gamma-inducing factor)	11q22.2-q22.3	3606	-1.41127	6.7835	-2.77812	0.0258793	0.694205	-3.15571	7.7986	7.28451	7.38431	4.80789	6.97059	6.45513	down
14781081	ENST00000456827	LIPA	lipase A, lysosomal acid, cholesterol esterase	10q23.2-q23.3	3988	-1.41301	9.36998	-2.7685	0.0262511	0.694205	-3.16762	10.2466	10.3389	9.64395	7.41663	9.0513	9.52249	down
14727131	ENST00000445506	MSR1	macrophage scavenger receptor 1	8p22	4481	-1.42301	8.01523	-3.64553	0.00746495	0.605965	-2.13283	8.76454	8.60019	8.81546	6.38982	7.40801	8.11333	down
14720735	XM_004017027	FYB	FYN binding protein	---	101105278	-1.44385	5.22422	-5.41422	0.000823964	0.468599	-0.472356	6.3192	5.42401	6.09523	4.8175	4.48857	4.20082	down
14882329	ENST00000224337	BLNK	B-cell linker	10q23.2-q23.33	29760	-1.44469	4.51026	-5.93735	0.000466839	0.379845	-0.0892933	5.59996	5.29589	4.80196	3.59323	3.64978	4.12073	down
14710170	ENST00000390539	IGHA2	immunoglobulin heavy constant alpha 2 (A2m marker)	---	---	-1.45538	5.41153	-3.16766	0.0146373	0.664796	-2.68214	5.98597	7.12737	5.30431	5.23585	4.29599	4.51968	down
14751854	ENSBTAT00000027388	AIF1	allograft inflammatory factor 1	---	280989	-1.46036	7.90433	-2.38297	0.0467684	0.787333	-3.65097	8.9718	8.6881	8.24362	5.59704	7.91033	8.01507	down
14786940	ENSBTAT00000020627	SLC11A1	solute carrier family 11 (proton-coupled divalent metal ion transporters), member 1	2q43-q44	282470	-1.46576	6.29479	-3.56351	0.00836078	0.609246	-2.22427	7.40945	6.48049	7.19308	4.68309	6.20464	5.79799	down
14874172	XM_004015975	BIRC3	baculoviral IAP repeat containing 3	---	101120189	-1.47762	6.02761	-6.47432	0.000269838	0.311166	0.259918	7.23097	6.42894	6.63934	5.36473	5.07965	5.42202	down
14789981	ENST00000274364	IQGAP2	IQ motif containing GTPase activating protein 2	5q13.3	10788	-1.48459	6.36536	-4.37629	0.00284088	0.547159	-1.37454	7.05772	7.10121	7.16405	4.94679	5.50239	6.42001	down
14735723	ENSBTAT00000038879	PDK4	pyruvate dehydrogenase kinase, isozyme 4	---	507367	-1.48724	5.23936	-4.37704	0.00283816	0.547159	-1.37381	6.11044	5.79552	6.04298	3.66803	4.7788	5.0404	down
14883662	XM_004013203	SLFN12L	schlafen family member 12-like	---	101113607	-1.49148	3.56177	-6.92267	0.00017505	0.242546	0.520872	4.52512	3.90222	4.49518	2.56396	2.87886	3.00527	down
14745881	XM_004002644	LOC101112936	interferon-activable protein 203-like	---	101112936	-1.49514	7.96593	-3.3084	0.0119662	0.664036	-2.51636	8.18131	8.79647	9.16272	8.06773	6.27943	7.30791	down
14756841	ENST00000313640	EPSTI1	epithelial stromal interaction 1 (breast)	13q13.3	94240	-1.50563	5.61775	-2.48573	0.0400615	0.751857	-3.5214	5.57656	5.80283	7.7323	5.72184	4.41533	4.45763	down
14857954	ENST00000432237	CD163	CD163 molecule	12p13.3	9332	-1.51835	8.03873	-6.67187	0.000222396	0.284445	0.378148	8.66874	8.503	9.22197	6.9894	7.42025	7.42901	down
14883598	ENSBTAT00000013399	LOC504773	regakine 1	---	504773	-1.5185	8.11046	-3.42069	0.010208	0.649504	-2.3864	7.7384	9.34401	9.52672	7.5883	7.19763	7.26769	down
14778637	ENST00000431169	AOAH	acyloxyacyl hydrolase (neutrophil)	7p14-p12	313	-1.52626	5.31157	-3.18075	0.014364	0.664036	-2.66659	6.54351	6.42517	5.25542	3.59184	4.97486	5.07863	down
14766311	ENSBTAT00000001635	CD200R1L	CD200 receptor 1-like	---	516008	-1.54551	5.81683	-4.77032	0.00174382	0.515367	-1.00848	6.39779	6.87237	6.4986	4.683	4.64159	5.80763	down
14828400	ENSBTAT00000025604	TMEM144	transmembrane protein 144	---	514175	-1.54645	5.45724	-2.84562	0.0234192	0.692862	-3.07232	5.6024	6.49213	6.59686	3.68549	4.46844	5.89812	down
14730886	ENST00000308979	TLR1	toll-like receptor 1	4p14	7096	-1.55694	4.23079	-3.15887	0.014824	0.664796	-2.6926	5.90266	5.24366	3.88145	2.94681	3.81534	3.59482	down
14766881	ENSBTAT00000001061	LYVE1	lymphatic vessel endothelial hyaluronan receptor 1	---	404179	-1.56675	5.52825	-2.93347	0.0205779	0.682227	-2.96454	7.13016	6.57059	5.23414	3.90721	5.32533	5.00209	down
14850664	ENST00000295095	ARHGAP15	Rho GTPase activating protein 15	2q22.2-q22.3	55843	-1.57271	6.31778	-4.14728	0.00381266	0.547159	-1.60107	7.25723	7.24386	6.81131	4.77811	5.43279	6.38338	down
14845390	ENSBTAT00000011585	RNASE6	ribonuclease, RNase A family, k6	---	282341	-1.57663	5.85291	-2.38744	0.046454	0.787333	-3.64533	6.86294	7.43981	5.62093	3.66301	5.80852	5.72226	down
14834701	ENSBTAT00000024086	LOC782922	prostaglandin F synthetase II-like	---	782922	-1.61126	4.0476	-3.40361	0.0104566	0.649504	-2.40603	5.31035	5.44466	3.80467	2.67749	3.83035	3.21807	down
14747961	ENSBTAT00000014871	C1QB	complement component 1, q subcomponent, B chain	---	617435	-1.61635	7.78547	-3.03951	0.0176229	0.670818	-2.83574	9.18151	7.99172	8.60772	6.0447	8.1374	6.74979	down
14758799	ENST00000283243	PLA2R1	phospholipase A2 receptor 1, 180kDa	2q23-q24	22925	-1.6249	6.80924	-5.1853	0.00106856	0.493526	-0.654442	7.14265	7.76914	7.95327	5.68883	5.69152	6.61001	down
14886425	ENSBTAT00000011333	FCGR1A	Fc fragment of IgG, high affinity Ia, receptor (CD64)	---	282227	-1.63624	7.44985	-2.68391	0.0297714	0.702863	-3.27284	8.58584	8.41157	7.80651	5.10644	7.13152	7.65724	down
14724493	ENST00000304084	CLEC7A	C-type lectin domain family 7, member A	12p13.2	64581	-1.64184	5.16713	-4.16391	0.00373109	0.547159	-1.58427	6.64232	5.5883	5.73353	3.56986	4.78262	4.68615	down
14830401	NM_001197180	MRC1	mannose receptor, C type 1	---	100505388	-1.65385	7.78286	-4.13579	0.00387013	0.547159	-1.61269	8.59386	8.84794	8.38755	6.01408	7.13222	7.72151	down
14798489	XM_004006662	SPIC	Spi-C transcription factor (Spi-1/PU.1 related)	---	101107344	-1.67696	3.77517	-2.79833	0.0251155	0.694205	-3.13068	4.64934	5.8896	3.30202	2.41315	3.02177	3.37515	down
14809531	DQ223552	LOC100037663	glutathione transferase M3	---	100037663	-1.69909	7.05933	-4.30699	0.00310283	0.547159	-1.44201	8.36514	7.99611	7.36539	5.60003	6.01758	7.01176	down
14857883	ENSBTAT00000026308	C3AR1	complement component 3a receptor 1	---	540702	-1.79203	4.26257	-3.44052	0.00992735	0.649504	-2.36368	5.7198	5.62875	4.1272	2.71036	3.14598	4.24333	down
14794327	XM_004011151	SMPDL3A	sphingomyelin phosphodiesterase, acid-like 3A	---	101120499	-1.82146	6.66334	-2.68798	0.0295911	0.702863	-3.26776	7.91967	7.56545	7.23709	3.9826	6.60529	6.66995	down
14791421	XM_004002104	IFI44L	interferon-induced protein 44-like	---	101103357	-1.84615	6.40946	-3.16417	0.0147113	0.664796	-2.6863	6.44926	6.76234	8.786	5.9821	5.118	5.35904	down
14798457	ENST00000229266	CHPT1	choline phosphotransferase 1	12q	56994	-1.87963	6.06055	-3.79223	0.00611	0.597615	-1.97238	7.03282	7.02553	6.94275	3.85604	5.47114	6.03502	down
14721625	NM_001009778	ALDH1A1	aldehyde dehydrogenase 1 family, member A1	---	443343	-1.88891	6.47757	-3.17486	0.0144864	0.664036	-2.67359	7.46707	7.98256	6.81646	4.27967	5.55717	6.76251	down
14872269	XR_173348	LOC101109388	interferon-induced very large GTPase 1-like	---	101109388	-1.90904	5.02677	-5.5919	0.000676686	0.416713	-0.337225	6.55535	6.23213	5.15639	4.13881	3.88167	4.19626	down
14794336	ENST00000356535	FABP7	fatty acid binding protein 7, brain	6q22-q23	2173	-1.92689	6.81843	-2.92451	0.0208505	0.683788	-2.97549	8.17645	7.02591	8.14326	4.59014	7.32367	5.65114	down
14845327	ENST00000367057	CR2	complement component (3d/Epstein Barr virus) receptor 2	1q32	1380	-1.95399	5.0067	-2.53024	0.0374695	0.740847	-3.46538	6.99893	6.11581	4.83634	2.78843	5.59443	3.70626	down
14816097	ENST00000377211	EDNRB	endothelin receptor type B	13q22	1910	-1.95678	7.92034	-3.48379	0.00934297	0.639282	-2.31432	8.79024	9.11911	8.78683	5.62274	7.02915	8.17394	down
14791414	XM_004003568	IFI44	interferon-induced protein 44	---	101110473	-1.97303	5.22227	-3.27869	0.0124835	0.664036	-2.55109	5.61553	5.22965	7.78117	4.4548	4.09779	4.15467	down
14872263	ENSBTAT00000020939	VSIG4	V-set and immunoglobulin domain containing 4	---	614262	-1.98925	6.19417	-4.27034	0.00325195	0.547159	-1.47807	7.5937	7.32825	6.64445	4.11544	5.70977	5.77343	down
14767178	ENSBTAT00000009939	IFI6	interferon, alpha-inducible protein 6	---	512913	-2.01891	7.26503	-3.60789	0.00786254	0.605965	-2.17464	7.61141	7.98815	9.2239	7.06296	6.52698	5.17677	down
14789874	XM_004003150	TNFSF10	tumor necrosis factor (ligand) superfamily, member 10	---	101114153	-2.04892	4.11751	-5.8371	0.000519135	0.379845	-0.159285	4.41306	5.06752	5.94532	3.20812	3.05763	3.01341	down
14801217	ENST00000370509	CREG1	cellular repressor of E1A-stimulated genes 1	1q24	8804	-2.11788	6.03989	-2.67544	0.0301495	0.702863	-3.2834	7.3182	7.25711	6.72119	2.89916	5.82468	6.21901	down
14836881	ENST00000390290	IGLV1-51	immunoglobulin lambda variable 1-51	---	---	-2.16807	6.69009	-11.1586	6.79e-06	0.0397092	2.05247	7.90535	7.90117	7.51586	5.92341	5.48435	5.4104	down
14883536	ENSBTAT00000011146	MX2	myxovirus (influenza virus) resistance 2 (mouse)	---	280873	-2.18196	6.39244	-2.89016	0.0219307	0.690568	-3.01756	6.33534	6.7685	9.34641	6.04084	4.78175	5.08179	down
14756260	XM_004016287	LOC101120775	folate receptor alpha-like	---	101120775	-2.45373	9.29677	-4.85011	0.00158409	0.515367	-0.937949	10.9443	10.7175	9.90911	6.94227	8.33563	8.93184	down
14832151	XM_004020283	IFIT1	interferon-induced protein with tetratricopeptide repeats 1	---	101102194	-2.47189	6.29022	-3.06598	0.0169572	0.669816	-2.80381	6.21257	7.0456	9.32033	6.16048	4.35467	4.64769	down
14756205	ENST00000433696	CD36	CD36 molecule (thrombospondin receptor)	7q11.2	948	-2.88319	3.75043	-8.14292	5.96e-05	0.110187	1.11191	4.51664	5.70401	5.35541	2.09291	1.96286	2.87072	down
14814506	XM_004022829	LOC101119889	putative V-set and immunoglobulin domain-containing-like protein IGHV4OR15-8-like	---	101119889	-3.32189	7.80038	-8.4209	4.75e-05	0.0988006	1.22573	9.48938	9.47337	9.42123	7.05495	6.07103	5.29234	down
14715171	ENST00000254801	IGJ	immunoglobulin J polypeptide, linker protein for immunoglobulin alpha and mu polypeptides	4q21	3512	-3.51204	6.43601	-9.39112	2.26e-05	0.0750122	1.57363	7.70395	8.89589	7.97625	4.99424	5.00223	4.04349	down
