# Supplementary material for: Absorbance or organization into ankylosis: a microarray analysis of haemarthrosis in a sheep model of temporomandibular joint trauma
Source: BMC Oral Health. 2021 Dec 28;21:668. doi: 10.1186/s12903-021-02033-w (PMC8713393; doi:10.1186/s12903-021-02033-w)
Supplement: Supplementary file 3 — Additional file 3. DEGS at day 7. [file 12903_2021_2033_MOESM3_ESM.xlsx]

## Sheet: da1-b
DEGs in day 7
Probe	ENSG	GeneSymbol	Description	Cytoband	Entrez.ID	logFC	AveExpr	t	P.Value	adj.P.Val	B	gene.symbol	Con_88R	Con_89L	Con_95R	Test_88L	Test_91R	Test_95L	regulation
14871265	ENSBTAT00000016021	TMEM176A	transmembrane protein 176A	---	404082	1.01614	4.47821	5.84151	0.000573369	0.964191	-3.81351	TMEM176A	3.88919	3.85566	4.16558	4.73135	5.21984	5.00767	up
14886151	ENST00000370830	BMP5	bone morphogenetic protein 5	6p12.1	653	-1.61213	5.59249	-5.6369	0.000711246	0.964191	-3.82662	BMP5	6.33808	7.01794	5.83964	4.64207	4.90023	4.81697	down
14805660	XM_004007756	SCIN	scinderin	---	101123369	1.07722	7.43746	5.40236	0.000916548	0.964191	-3.84298	SCIN	6.50415	6.97724	7.21518	7.87696	7.98255	8.06872	up
14796529	XM_004004175	EBF2	early B-cell factor 2	---	101110734	1.03773	4.93277	4.83292	0.00174963	0.964191	-3.88959	EBF2	4.47296	4.60413	4.16463	5.85047	5.31771	5.18675	up
14718498	ENSBTAT00000006224	RUNX1	runt-related transcription factor 1	---	529631	1.09228	8.07981	4.25514	0.00353501	0.964191	-3.94919	RUNX1	7.1186	7.4456	8.03683	8.57939	8.90044	8.39803	up
14855574	ENST00000448882	IFI27	interferon, alpha-inducible protein 27	14q32	3429	1.0512	6.65209	3.94174	0.00528552	0.964191	-3.98791	IFI27	5.88364	6.26984	6.226	6.58351	7.46707	7.48251	up
14806387	ENST00000345517	ACTG2	actin, gamma 2, smooth muscle, enteric	2p13.1	72	1.49154	6.31111	3.88497	0.00569395	0.964191	-3.99547	ACTG2	6.02683	5.6086	5.06059	6.59412	6.71727	7.85926	up
14715765	NM_001009418	CD3E	CD3e molecule, epsilon (CD3-TCR complex)	---	443437	1.42307	6.81748	3.7104	0.00718011	0.964191	-4.01984	CD3E	6.12446	6.7359	5.45749	7.3972	8.14079	7.04907	up
14862727	ENST00000340607	PTGES	prostaglandin E synthase	9q34.3	9536	1.03538	6.34091	3.4906	0.00967632	0.964191	-4.05306	PTGES	6.15278	5.59665	5.72022	7.29624	7.05415	6.22541	up
14834167	ENSBTAT00000017941	CPM	carboxypeptidase M	---	513281	1.02022	8.16854	3.24753	0.013566	0.964191	-4.0933	CPM	7.17951	7.45454	8.34122	8.73446	8.35487	8.94661	up
14872511	ENSBTAT00000020078	HSD11B1	hydroxysteroid (11-beta) dehydrogenase 1	---	282589	1.17742	5.05224	2.88065	0.0229202	0.964191	-4.1615	HSD11B1	4.34593	4.25643	4.78823	6.63863	5.13647	5.14775	up
14845506	ENSBTAT00000006510	BRB	brain ribonuclease	---	280720	2.38738	6.85156	2.73571	0.0283146	0.964191	-4.19099	BRB	5.62268	6.22916	5.12177	9.14281	9.17778	5.81517	up
14748471	XM_004008006	LOC101122689	uncharacterized LOC101122689	---	101122689	1.51034	5.95463	2.66367	0.031474	0.964191	-4.20619	LOC101122689	6.23003	5.45864	3.9097	7.13906	6.85158	6.13876	up
14883524	NM_001009753	MX1	myxovirus (influenza virus) resistance 1, interferon-inducible protein p78 (mouse)	---	443146	1.00368	6.5875	2.54332	0.0375929	0.964191	-4.23235	MX1	5.97724	5.3212	6.95854	6.89207	7.42932	6.94664	up
14838024	ENST00000295256	HPGDS	hematopoietic prostaglandin D synthase	4q22.3	27306	-1.28644	3.62328	-2.4967	0.0402818	0.964191	-4.24274	HPGDS	4.3674	5.37007	3.06205	2.90911	2.88918	3.14189	down
14865783	ENSBTAT00000015704	OMD	osteomodulin	---	280885	-1.88132	5.28476	-2.4795	0.0413233	0.964191	-4.24661	OMD	6.80439	7.5553	4.31658	4.73616	3.9355	4.36064	down
14776829	ENST00000407341	CYP1B1	cytochrome P450, family 1, subfamily B, polypeptide 1	2p22.2	1545	1.27288	6.53906	2.35718	0.0495703	0.964191	-4.27468	CYP1B1	5.48365	6.27933	5.94488	7.98928	7.68721	5.85002	up
