# Supplementary material for: Absorbance or organization into ankylosis: a microarray analysis of haemarthrosis in a sheep model of temporomandibular joint trauma
Source: BMC Oral Health. 2021 Dec 28;21:668. doi: 10.1186/s12903-021-02033-w (PMC8713393; doi:10.1186/s12903-021-02033-w)
Supplement: Supplementary file 4 — Additional file 4. GO and KEGG pathway analyses of DEGS at day 1. [file 12903_2021_2033_MOESM4_ESM.xlsx]

## Sheet: Sheet1
GO and KEGG pathway analyses of upregulated DEGS at day 1
Category	Term	Count	%	PValue	Genes	List Total	Pop Hits	Pop Total	Fold Enrichment	Bonferroni	Benjamini	FDR
GOTERM_BP_DIRECT	GO:0030199~collagen fibril organization	12	10.2564	4.94682e-17	ACAN, COL3A1, TGFB2, COL2A1, P4HA1, LOX, LUM, COL11A1, COL5A2, DPT, FMOD, DDR2	86	27	10659	55.0853	2.62182e-14	2.61687e-14	2.5773e-14
GOTERM_BP_DIRECT	GO:0007507~heart development	8	6.83761	6.99119e-06	ACAN, COL3A1, TGFB2, EDNRA, LOX, ID1, BICC1, ROBO1	86	90	10659	11.0171	0.00369849	0.00146042	0.00143833
GOTERM_BP_DIRECT	GO:0001502~cartilage condensation	5	4.2735	8.28213e-06	ACAN, TGFB2, COL2A1, COL11A1, CTGF	86	17	10659	36.4535	0.00437993	0.00146042	0.00143833
GOTERM_BP_DIRECT	GO:0030282~bone mineralization	5	4.2735	1.33249e-05	MMP13, IBSP, PTN, LGR4, ASPN	86	19	10659	32.6163	0.00703735	0.00176221	0.00173556
GOTERM_BP_DIRECT	GO:0035987~endodermal cell differentiation	5	4.2735	3.54359e-05	COL11A1, MMP2, COL6A1, COL12A1, INHBA	86	24	10659	25.8212	0.0186061	0.00374912	0.00369242
GOTERM_BP_DIRECT	GO:0030500~regulation of bone mineralization	4	3.4188	0.00010223	GJA1, OMD, MGP, DDR2	86	12	10659	41.314	0.0527426	0.00901324	0.00887694
GOTERM_BP_DIRECT	GO:0030198~extracellular matrix organization	6	5.12821	0.000162487	PDGFRA, POSTN, OLFML2B, ECM2, IBSP, TNFRSF11B	86	65	10659	11.4408	0.0825204	0.0120767	0.0118941
GOTERM_BP_DIRECT	GO:0071230~cellular response to amino acid stimulus	5	4.2735	0.000182634	PDGFRA, COL3A1, MMP2, COL6A1, COL5A2	86	36	10659	17.2141	0.092267	0.0120767	0.0118941
GOTERM_BP_DIRECT	GO:0035988~chondrocyte proliferation	3	2.5641	0.000923341	STC1, DDR2, CTGF	86	6	10659	61.9709	0.387126	0.0542719	0.0534512
GOTERM_BP_DIRECT	GO:0007155~cell adhesion	6	5.12821	0.00141931	COMP, ACAN, POSTN, IBSP, TNC, HAPLN1	86	104	10659	7.15049	0.528938	0.0740428	0.0729231
GOTERM_BP_DIRECT	GO:0001942~hair follicle development	4	3.4188	0.00153964	TGFB2, CD109, INHBA, LGR4	86	29	10659	17.0954	0.558086	0.0740428	0.0729231
GOTERM_BP_DIRECT	GO:0001649~osteoblast differentiation	5	4.2735	0.00327539	GJA1, IBSP, COL6A1, TNC, LGR4	86	77	10659	8.04817	0.82427	0.14439	0.142207
GOTERM_BP_DIRECT	GO:0030324~lung development	4	3.4188	0.00653699	PDGFRA, LOX, BMPR1A, CTGF	86	48	10659	10.3285	0.969068	0.266005	0.261982
GOTERM_BP_DIRECT	GO:0060021~palate development	4	3.4188	0.0105062	PDGFRA, COL2A1, INHBA, BMPR1A	86	57	10659	8.69767	0.996294	0.388515	0.382639
GOTERM_BP_DIRECT	GO:0001666~response to hypoxia	4	3.4188	0.0110165	TGFB2, EDNRA, MMP2, PLOD2	86	58	10659	8.54771	0.99718	0.388515	0.382639
GOTERM_BP_DIRECT	GO:0048368~lateral mesoderm development	2	1.7094	0.0158861	YAP1, BMPR1A	86	2	10659	123.942	0.999794	0.525235	0.517292
GOTERM_BP_DIRECT	GO:0001503~ossification	3	2.5641	0.0180426	IBSP, TNFSF11, CTGF	86	26	10659	14.301	0.999936	0.527768	0.519787
GOTERM_BP_DIRECT	GO:0060325~face morphogenesis	3	2.5641	0.0180426	PDGFRA, TGFB2, MMP2	86	26	10659	14.301	0.999936	0.527768	0.519787
GOTERM_BP_DIRECT	GO:0030308~negative regulation of cell growth	4	3.4188	0.0189558	TGFB2, GJA1, ENPP1, INHBA	86	71	10659	6.98264	0.999961	0.527768	0.519787
GOTERM_BP_DIRECT	GO:0060348~bone development	3	2.5641	0.0221952	SPARC, CHAD, PLS3	86	29	10659	12.8216	0.999993	0.587063	0.578185
GOTERM_BP_DIRECT	GO:0006029~proteoglycan metabolic process	2	1.7094	0.0237354	COL2A1, COL11A1	86	3	10659	82.6279	0.999997	0.597906	0.588864
GOTERM_BP_DIRECT	GO:0007601~visual perception	4	3.4188	0.0250681	GJC1, COL2A1, LUM, COL11A1	86	79	10659	6.27554	0.999999	0.602773	0.593657
GOTERM_BP_DIRECT	GO:0048146~positive regulation of fibroblast proliferation	3	2.5641	0.0282799	PDGFRA, EREG, DDR2	86	33	10659	11.2674	1	0.650437	0.6406
GOTERM_BP_DIRECT	GO:0042475~odontogenesis of dentin-containing tooth	3	2.5641	0.0349502	PDGFRA, LHX8, BMPR1A	86	37	10659	10.0493	1	0.770361	0.758711
GOTERM_BP_DIRECT	GO:0003417~growth plate cartilage development	2	1.7094	0.0392488	COMP, MMP13	86	5	10659	49.5767	1	0.820193	0.80779
GOTERM_BP_DIRECT	GO:0045669~positive regulation of osteoblast differentiation	3	2.5641	0.040312	GJA1, BMPR1A, DDR2	86	40	10659	9.29564	1	0.820193	0.80779
GOTERM_BP_DIRECT	GO:0090091~positive regulation of extracellular matrix disassembly	2	1.7094	0.0469139	TGFB2, DDR2	86	6	10659	41.314	1	0.886337	0.872933
GOTERM_BP_DIRECT	GO:0030903~notochord development	2	1.7094	0.0469139	YAP1, COL2A1	86	6	10659	41.314	1	0.886337	0.872933
GOTERM_CC_DIRECT	GO:0005578~proteinaceous extracellular matrix	14	11.9658	2.58927e-12	POSTN, OLFML2B, SPARC, BGN, TNFRSF11B, ASPN, HAPLN1, CTGF, LOX, ADAMTS1, COL6A1, COL6A3, FMOD, ADAMTS9	96	119	13162	16.1299	2.22677e-10	1.98052e-10	1.86537e-10
GOTERM_CC_DIRECT	GO:0005615~extracellular space	26	22.2222	5.35403e-12	SPON1, SPARC, COL14A1, COL12A1, LRRC17, TNC, DPT, STC1, TNFRSF11B, COMP, IBSP, ENPP1, APOD, ADAMTS9, TGFB2, LUM, SERPINF1, MMP2, EREG, COL3A1, COL2A1, FAP, CD109, OGN, COL6A3, FMOD	96	668	13162	5.33639	4.60448e-10	1.98052e-10	1.86537e-10
GOTERM_CC_DIRECT	GO:0031012~extracellular matrix	12	10.2564	6.90879e-12	COMP, SPON1, TGFB2, MMP13, COL14A1, SERPINF1, MMP2, OMD, OGN, COL12A1, MGP, DPT	96	77	13162	21.3669	5.94157e-10	1.98052e-10	1.86537e-10
GOTERM_CC_DIRECT	GO:0005925~focal adhesion	11	9.40171	3.3217e-05	FZD1, NCKAP1, GJA1, CSRP2, YES1, FAP, TNC, RND3, MPZL1, DDR2, CNN3	96	280	13162	5.38624	0.00285263	0.000714166	0.000672645
GOTERM_CC_DIRECT	GO:0005581~collagen trimer	5	4.2735	0.000100051	COLEC12, C1QTNF3, LOX, COL6A1, COL6A3	96	34	13162	20.1624	0.00856789	0.00172088	0.00162082
GOTERM_CC_DIRECT	GO:0070062~extracellular exosome	29	24.7863	0.000267044	COLEC12, NCKAP1, PCOLCE2, COL14A1, COL12A1, RHOBTB3, DPT, PLOD2, PKD2, RND3, COMP, GJA1, TSPAN6, APOD, EDIL3, YES1, LUM, SERPINF1, OMD, BGN, PTPRD, MYO1B, CDH11, OGN, MGP, COL6A1, ANGPTL2, COL6A3, DDR2	96	1991	13162	1.997	0.0227071	0.00382763	0.00360509
GOTERM_CC_DIRECT	GO:0009986~cell surface	8	6.83761	0.00379761	FZD1, SPARC, FAP, CD109, BGN, ENPP1, ADAMTS9, MPZL1	96	276	13162	3.97403	0.279072	0.044622	0.0420277
GOTERM_CC_DIRECT	GO:0005604~basement membrane	4	3.4188	0.00415088	ACAN, COL2A1, ADAMTS1, TNC	96	45	13162	12.187	0.30073	0.044622	0.0420277
GOTERM_CC_DIRECT	GO:0042383~sarcolemma	3	2.5641	0.0336656	COL6A1, BGN, COL6A3	96	40	13162	10.2828	0.947403	0.321693	0.30299
GOTERM_CC_DIRECT	GO:0005576~extracellular region	7	5.98291	0.0385841	PTGFR, C1QTNF3, FGF7, TGFB2, IBSP, INHBA, CTGF	96	345	13162	2.78182	0.966087	0.331823	0.312531
GOTERM_CC_DIRECT	GO:0005887~integral component of plasma membrane	6	5.12821	0.0463089	PDGFRA, SLC16A7, PKD2, MPZL1, LGR4, DDR2	96	271	13162	3.03552	0.983054	0.362052	0.341002
GOTERM_MF_DIRECT	GO:0005509~calcium ion binding	15	12.8205	6.91199e-06	SPARC, FKBP14, S100B, PKD2, ASPN, COMP, ACAN, RCN2, MMP13, MGP, CDH11, FKBP7, PLS3, LOC101114082, EDIL3	75	491	10488	4.2721	0.00061498	0.000612357	0.000591716
GOTERM_MF_DIRECT	GO:0008201~heparin binding	7	5.98291	1.37608e-05	COMP, FGF7, POSTN, ECM2, PCOLCE2, ADAMTS1, CTGF	75	75	10488	13.0517	0.00122397	0.000612357	0.000591716
GOTERM_MF_DIRECT	GO:0005201~extracellular matrix structural constituent	4	3.4188	0.000873278	COL3A1, COL2A1, COL11A1, COL5A2	75	27	10488	20.717	0.0748096	0.0259073	0.025034
GOTERM_MF_DIRECT	GO:0016702~oxidoreductase activity, acting on single donors with incorporation of molecular oxygen, incorporation of two atoms of oxygen	3	2.5641	0.00309652	P4HA1, P4HA3, CDO1	75	12	10488	34.96	0.241201	0.0688976	0.0665753
GOTERM_MF_DIRECT	GO:0031418~L-ascorbic acid binding	3	2.5641	0.00623688	P4HA1, P4HA3, PLOD2	75	17	10488	24.6776	0.426972	0.0925137	0.0893953
GOTERM_MF_DIRECT	GO:0050840~extracellular matrix binding	3	2.5641	0.00623688	OLFML2B, SPARC, BGN	75	17	10488	24.6776	0.426972	0.0925137	0.0893953
GOTERM_MF_DIRECT	GO:0004656~procollagen-proline 4-dioxygenase activity	2	1.7094	0.0279294	P4HA1, P4HA3	75	4	10488	69.92	0.919628	0.355102	0.343133
GOTERM_MF_DIRECT	GO:0004222~metalloendopeptidase activity	4	3.4188	0.0352214	MMP13, ADAMTS1, MMP2, ADAMTS9	75	102	10488	5.48392	0.958879	0.391838	0.37863
KEGG_PATHWAY	oas04512:ECM-receptor interaction	10	8.54701	2.02859e-09	COMP, COL3A1, COL2A1, IBSP, COL11A1, COL6A1, CHAD, COL5A2, TNC, COL6A3	47	90	7729	18.2719	1.56201e-07	1.5823e-07	1.48087e-07
KEGG_PATHWAY	oas04510:Focal adhesion	11	9.40171	3.20926e-07	COMP, PDGFRA, COL3A1, COL2A1, IBSP, COL11A1, COL6A1, CHAD, COL5A2, TNC, COL6A3	47	211	7729	8.57306	2.4711e-05	1.25161e-05	1.17138e-05
KEGG_PATHWAY	oas04151:PI3K-Akt signaling pathway	12	10.2564	4.74302e-06	COMP, PDGFRA, FGF7, COL3A1, COL2A1, IBSP, COL11A1, COL6A1, CHAD, COL5A2, TNC, COL6A3	47	352	7729	5.60614	0.000365147	0.000123318	0.000115413
KEGG_PATHWAY	oas04974:Protein digestion and absorption	8	6.83761	9.06834e-06	COL3A1, COL2A1, COL14A1, COL11A1, COL6A1, COL12A1, COL5A2, COL6A3	47	128	7729	10.2779	0.000698022	0.000176833	0.000165497
KEGG_PATHWAY	oas04390:Hippo signaling pathway	7	5.98291	0.000238628	FZD1, YAP1, TGFB2, BMP2, ID1, BMPR1A, CTGF	47	150	7729	7.67418	0.0182087	0.0037226	0.00348397
KEGG_PATHWAY	oas04350:TGF-beta signaling pathway	5	4.2735	0.00130768	TGFB2, BMP2, ID1, INHBA, BMPR1A	47	81	7729	10.151	0.0958473	0.0169998	0.0159101
KEGG_PATHWAY	oas05146:Amoebiasis	5	4.2735	0.00440677	COL3A1, TGFB2, COL2A1, COL11A1, COL5A2	47	113	7729	7.27641	0.28828	0.049104	0.0459563
KEGG_PATHWAY	oas04550:Signaling pathways regulating pluripotency of stem cells	5	4.2735	0.00933899	FZD1, BMP2, ID1, INHBA, BMPR1A	47	140	7729	5.8731	0.514454	0.0910552	0.0852183
KEGG_PATHWAY	oas05200:Pathways in cancer	7	5.98291	0.0281643	FZD1, PDGFRA, FGF7, TGFB2, BMP2, EDNRA, MMP2	47	394	7729	2.92164	0.889172	0.244091	0.228444
KEGG_PATHWAY	oas04611:Platelet activation	4	3.4188	0.040187	COL3A1, COL2A1, COL11A1, COL5A2	47	128	7729	5.13896	0.957502	0.313458	0.293365
GO and KEGG pathway analyses of downregulated DEGS at day 1
Category	Term	Count	%	PValue	Genes	List Total	Pop Hits	Pop Total	Fold Enrichment	Bonferroni	Benjamini	FDR
GOTERM_BP_DIRECT	GO:0006955~immune response	13	10	1.65783e-08	CXCL9, CD4, CCL22, CD40LG, DQA, CXCR5, CD28, CCR8, CCR7, CCR4, CCL17, LAT	98	157	10659	9.00604	7.94097e-06	7.92442e-06	7.84153e-06
GOTERM_BP_DIRECT	GO:0032735~positive regulation of interleukin-12 production	5	3.84615	6.01597e-06	CD40, CD40LG, IL23R, CCR7, IDO1	98	14	10659	38.8448	0.00287751	0.00143782	0.00142278
GOTERM_BP_DIRECT	GO:0050852~T cell receptor signaling pathway	6	4.61538	1.47122e-05	ITK, CACNB3, CD28, CD247, CD3E, SKAP1	98	35	10659	18.6455	0.00702242	0.00234414	0.00231962
GOTERM_BP_DIRECT	GO:0045060~negative thymic T cell selection	4	3.07692	8.37073e-05	CD74, CD28, CCR7, CD3E	98	10	10659	43.5061	0.0393042	0.010003	0.00989839
GOTERM_BP_DIRECT	GO:0006954~inflammatory response	8	6.15385	0.000131396	CXCL9, CCL22, CD40LG, HYAL1, CXCR3, CCR7, CCR4, LAT	98	124	10659	7.01712	0.0610028	0.0125614	0.01243
GOTERM_BP_DIRECT	GO:0031295~T cell costimulation	4	3.07692	0.000539884	DPP4, CD5, CD28, CD3E	98	18	10659	24.1701	0.227925	0.0430107	0.0425608
GOTERM_BP_DIRECT	GO:0006935~chemotaxis	4	3.07692	0.00163186	CXCR3, C3AR1, CCR8, CCR4	98	26	10659	16.7331	0.542646	0.111432	0.110267
GOTERM_BP_DIRECT	GO:0045086~positive regulation of interleukin-2 biosynthetic process	3	2.30769	0.00283054	IRF4, CD28, CD3E	98	9	10659	36.2551	0.742762	0.169125	0.167356
GOTERM_BP_DIRECT	GO:0046677~response to antibiotic	3	2.30769	0.00598918	HYAL1, ALPL, TP53	98	13	10659	25.0997	0.943721	0.301842	0.298685
GOTERM_BP_DIRECT	GO:0090023~positive regulation of neutrophil chemotaxis	3	2.30769	0.00694616	CD74, C3AR1, CCR7	98	14	10659	23.3069	0.964521	0.301842	0.298685
GOTERM_BP_DIRECT	GO:0032753~positive regulation of interleukin-4 production	3	2.30769	0.00694616	CD40LG, CD28, CD3E	98	14	10659	23.3069	0.964521	0.301842	0.298685
GOTERM_BP_DIRECT	GO:0032733~positive regulation of interleukin-10 production	3	2.30769	0.00905215	CD40LG, CD83, CD28	98	16	10659	20.3935	0.987167	0.360577	0.356806
GOTERM_BP_DIRECT	GO:0050731~positive regulation of peptidyl-tyrosine phosphorylation	4	3.07692	0.0110967	CD74, CD4, NRG1, CD3E	98	51	10659	8.53061	0.995228	0.408017	0.403749
GOTERM_BP_DIRECT	GO:0097190~apoptotic signaling pathway	3	2.30769	0.012673	CD5, CD28, CD3E	98	19	10659	17.1735	0.997778	0.432694	0.428168
GOTERM_BP_DIRECT	GO:0050863~regulation of T cell activation	2	1.53846	0.0181186	SIT1, LAT	98	2	10659	108.765	0.999843	0.57738	0.57134
GOTERM_BP_DIRECT	GO:0007166~cell surface receptor signaling pathway	4	3.07692	0.0307971	CD4, CD247, CD3E, CD3D	98	75	10659	5.80082	1	0.858303	0.849325
GOTERM_BP_DIRECT	GO:0002606~positive regulation of dendritic cell antigen processing and presentation	2	1.53846	0.0359123	CD74, CCR7	98	4	10659	54.3827	1	0.858303	0.849325
GOTERM_BP_DIRECT	GO:0072678~T cell migration	2	1.53846	0.0359123	GPR15, S1PR1	98	4	10659	54.3827	1	0.858303	0.849325
GOTERM_BP_DIRECT	GO:0051023~regulation of immunoglobulin secretion	2	1.53846	0.0359123	CD40, CD40LG	98	4	10659	54.3827	1	0.858303	0.849325
GOTERM_BP_DIRECT	GO:0002830~positive regulation of type 2 immune response	2	1.53846	0.0359123	CD74, IDO1	98	4	10659	54.3827	1	0.858303	0.849325
GOTERM_BP_DIRECT	GO:0042102~positive regulation of T cell proliferation	3	2.30769	0.0444208	CD40LG, CD6, CD28	98	37	10659	8.81881	1	0.946019	0.936124
GOTERM_BP_DIRECT	GO:1902715~positive regulation of interferon-gamma secretion	2	1.53846	0.044689	CD2, SLAMF1	98	5	10659	43.5061	1	0.946019	0.936124
GOTERM_BP_DIRECT	GO:0035556~intracellular signal transduction	6	4.61538	0.04777	ITK, DAPK1, DGKA, BLNK, JAK3, ADCY6	98	217	10659	3.00734	1	0.946019	0.936124
GOTERM_CC_DIRECT	GO:0009897~external side of plasma membrane	24	18.4615	1.10187e-22	CD74, CD40, CXCL9, CD83, TNFRSF9, CXCR5, NRG1, CD3E, CD2, CD79A, CD4, CD40LG, CD5, CXCR3, IL2RB, S1PR1, CD28, CD27, CCR7, CD69, ICOS, MS4A1, CCR4, SLAMF1	116	149	13162	18.2763	1.15696e-20	1.15696e-20	1.11289e-20
GOTERM_CC_DIRECT	GO:0016021~integral component of membrane	62	47.6923	4.02981e-08	CD84, CD83, FLT3, IL23R, MS4A7, DIXDC1, CD3E, CD3D, CLDN1, GPR174, FCGRT, SIT1, ADORA3, LAMP3, GPR171, C3AR1, CCR8, CCR7, VSIG4, CCR4, CD52, CD180, NRG1, CLDN4, SLC9A7, SIDT1, GYPC, CXCR5, CD1E, TSPAN33, ADCY6, PLD3, INPP5B, CD79A, DQA, CXCR3, UCP2, IL21R, S1PR1, BTLA, KCNN3, SLAMF1, CD74, P2RY10, GPR15, TNFRSF9, CRTAM, DHCR24, CD2, MARCO, CD4, CD40LG, CD6, CD5, IL2RB, CD28, CD27, CD247, CD69, GP…	116	3797	13162	1.85274	4.23129e-06	2.11565e-06	2.03505e-06
GOTERM_CC_DIRECT	GO:0042101~T cell receptor complex	4	3.07692	0.000101877	CD6, CD247, CD3D, SKAP1	116	11	13162	41.2602	0.0106407	0.00356571	0.00342987
GOTERM_CC_DIRECT	GO:0042105~alpha-beta T cell receptor complex	3	2.30769	0.000743905	CD247, CD3E, CD3D	116	5	13162	68.0793	0.0751642	0.0195275	0.0187836
GOTERM_CC_DIRECT	GO:0005911~cell-cell junction	6	4.61538	0.00131584	CD2, ITK, FSCN1, CD3E, LAT, SKAP1	116	93	13162	7.32036	0.129122	0.0255342	0.0245614
GOTERM_CC_DIRECT	GO:0001772~immunological synapse	4	3.07692	0.0014591	CD6, CD28, CD3E, LAT	116	26	13162	17.4562	0.142142	0.0255342	0.0245614
GOTERM_CC_DIRECT	GO:0042613~MHC class II protein complex	3	2.30769	0.0142602	CD74, DQA	116	21	13162	16.2094	0.77867	0.213903	0.205754
GOTERM_MF_DIRECT	GO:0004888~transmembrane signaling receptor activity	4	3.07692	0.00164701	CD79A, CD247, CD3E, CD3D	81	31	10488	16.7073	0.150569	0.163054	0.163054
GOTERM_MF_DIRECT	GO:0005044~scavenger receptor activity	3	2.30769	0.0460543	MARCO, CD6, CD5	81	45	10488	8.6321	0.990606	1	1
KEGG_PATHWAY	oas05340:Primary immunodeficiency	8	6.15385	3.83419e-08	CD79A, CD4, CD40, CD40LG, BLNK, ICOS, CD3E, CD3D	80	34	7729	22.7324	5.40619e-06	5.44455e-06	5.02279e-06
KEGG_PATHWAY	oas04060:Cytokine-cytokine receptor interaction	13	10	2.77083e-06	CD40, CXCL9, IL23R, TNFRSF9, CXCR5, CD40LG, CXCR3, IL2RB, IL21R, CCR8, CD27, CCR7, CCR4	80	227	7729	5.53287	0.000390611	0.000196729	0.000181489
KEGG_PATHWAY	oas04514:Cell adhesion molecules (CAMs)	11	8.46154	5.14595e-06	CD2, CD4, CD40, CLDN4, CD40LG, CD6, DQA, CD28, ICOS, CLDN1	80	162	7729	6.56011	0.000725317	0.000243575	0.000224706
KEGG_PATHWAY	oas04660:T cell receptor signaling pathway	9	6.92308	7.24815e-06	ITK, CD4, CD40LG, CD28, CD247, ICOS, CD3E, CD3D, LAT	80	100	7729	8.69513	0.00102147	0.000257309	0.000237377
KEGG_PATHWAY	oas04640:Hematopoietic cell lineage	8	6.15385	2.9087e-05	CD2, CD4, CD5, FLT3, CD1E, CD3E, MS4A1, CD3D	80	88	7729	8.78295	0.00409293	0.000826071	0.00076208
KEGG_PATHWAY	oas04062:Chemokine signaling pathway	10	7.69231	5.86636e-05	ITK, CXCL9, CCL22, CXCR3, CXCR5, CCR8, CCR7, CCR4, JAK3, ADCY6	80	172	7729	5.61701	0.00823769	0.00138837	0.00128082
KEGG_PATHWAY	oas04672:Intestinal immune network for IgA production	6	4.61538	0.00027134	CD40, CD40LG, DQA, CD28, ICOS	80	57	7729	10.1697	0.0375412	0.00550432	0.00507793
KEGG_PATHWAY	oas05162:Measles	7	5.38462	0.00248616	IL2RB, CD28, CD3E, CD3D, JAK3, TP53, SLAMF1	80	135	7729	5.00954	0.296005	0.0441293	0.0407108
KEGG_PATHWAY	oas05330:Allograft rejection	5	3.84615	0.00403756	CD40, CD40LG, DQA, CD28	80	64	7729	7.54785	0.434728	0.0637038	0.058769
KEGG_PATHWAY	oas05322:Systemic lupus erythematosus	7	5.38462	0.00461986	CD40, CD40LG, DQA, CD28, LOC101108868, LOC101122904	80	153	7729	4.42018	0.479471	0.065602	0.0605201
KEGG_PATHWAY	oas05310:Asthma	4	3.07692	0.00721036	CD40, CD40LG, DQA	80	39	7729	9.90897	0.639529	0.0754185	0.0695762
KEGG_PATHWAY	oas05166:HTLV-I infection	9	6.92308	0.00738802	CD40, DQA, IL2RB, CD3E, CD3D, JAK3, TP53, ADCY6	80	279	7729	3.11653	0.648512	0.0754185	0.0695762
KEGG_PATHWAY	oas05321:Inflammatory bowel disease (IBD)	5	3.84615	0.00743562	DQA, IL23R, IL21R, STAT4	80	76	7729	6.35609	0.65088	0.0754185	0.0695762
KEGG_PATHWAY	oas05320:Autoimmune thyroid disease	5	3.84615	0.00743562	CD40, CD40LG, DQA, CD28	80	76	7729	6.35609	0.65088	0.0754185	0.0695762
KEGG_PATHWAY	oas05416:Viral myocarditis	5	3.84615	0.00814134	CD40, CD40LG, DQA, CD28	80	78	7729	6.19311	0.684194	0.0770714	0.0711011
KEGG_PATHWAY	oas04064:NF-kappa B signaling pathway	5	3.84615	0.0138116	CD40, CD40LG, TRAF5, BLNK, LAT	80	91	7729	5.30838	0.859284	0.122578	0.113083
KEGG_PATHWAY	oas05150:Staphylococcus aureus infection	4	3.07692	0.0357631	CFD, DQA, C3AR1	80	71	7729	5.44296	0.994113	0.298727	0.275586
