# Supplementary material for: Absorbance or organization into ankylosis: a microarray analysis of haemarthrosis in a sheep model of temporomandibular joint trauma
Source: BMC Oral Health. 2021 Dec 28;21:668. doi: 10.1186/s12903-021-02033-w (PMC8713393; doi:10.1186/s12903-021-02033-w)
Supplement: Supplementary file 5 — Additional file 5. GO and KEGG pathway analyses of DEGS at day 4. [file 12903_2021_2033_MOESM5_ESM.xlsx]

## Sheet: Sheet1
GO and KEGG pathway analyses of upregulated DEGS at day 4
Category	Term	Count	%	PValue	Genes	List Total	Pop Hits	Pop Total	Fold Enrichment	Bonferroni	Benjamini	FDR
GOTERM_BP_DIRECT	GO:0007155~cell adhesion	9	0.0627965	1.37e-07	IBSP, F11R, HAPLN1, TNC, COL15A1, ITGA2, THBS2, THBS3, THY1	63	104	10659	14.6415	4.76e-05	4.76e-05	0.000187
GOTERM_BP_DIRECT	GO:0030199~collagen fibril organization	4	0.0279096	0.000496	FMOD, LOXL2, COL11A1, COL5A2	63	27	10659	25.0653	0.158642	0.0827444	0.676007
GOTERM_BP_DIRECT	GO:0031032~actomyosin structure organization	3	0.0209322	0.0024917	F11R, CNN3, CNN1	63	13	10659	39.044	0.580291	0.251286	3.35173
GOTERM_BP_DIRECT	GO:0008285~negative regulation of cell proliferation	6	0.0418644	0.00485759	LIF, INHBA, SFRP4, PTPN14, BMP5, CDH5	63	190	10659	5.34286	0.81632	0.34534	6.43758
GOTERM_BP_DIRECT	GO:0035987~endodermal cell differentiation	3	0.0209322	0.00846178	INHBA, COL12A1, COL11A1	63	24	10659	21.1488	0.948037	0.446474	10.9635
GOTERM_BP_DIRECT	GO:0038001~paracrine signaling	2	0.0139548	0.0173504	TNFSF11, CD34	63	3	10659	112.794	0.997737	0.637653	21.2724
GOTERM_BP_DIRECT	GO:0016525~negative regulation of angiogenesis	3	0.0209322	0.0225337	SERPINF1, ECSCR, THBS2	63	40	10659	12.6893	0.999641	0.677954	26.7614
GOTERM_BP_DIRECT	GO:0030855~epithelial cell differentiation	3	0.0209322	0.0280764	BARX1, TAGLN, CNN3	63	45	10659	11.2794	0.99995	0.710267	32.2372
GOTERM_BP_DIRECT	GO:0003417~growth plate cartilage development	2	0.0139548	0.0287524	MMP13, THBS3	63	5	10659	67.6762	0.999961	0.676337	32.8784
GOTERM_BP_DIRECT	GO:0010628~positive regulation of gene expression	4	0.0279096	0.0346486	ACTA2, CD34, TNC, SFRP4	63	123	10659	5.50213	0.999995	0.706875	38.2376
GOTERM_BP_DIRECT	GO:0048333~mesodermal cell differentiation	2	0.0139548	0.0456117	INHBA, ITGA2	63	8	10659	42.2976	1	0.771663	47.1627
GOTERM_BP_DIRECT	GO:0001935~endothelial cell proliferation	2	0.0139548	0.0511673	CD34, LOXL2	63	9	10659	37.5979	1	0.781978	51.2142
GOTERM_BP_DIRECT	GO:0022617~extracellular matrix disassembly	2	0.0139548	0.0511673	SH3PXD2B, MMP13	63	9	10659	37.5979	1	0.781978	51.2142
GOTERM_BP_DIRECT	GO:0002548~monocyte chemotaxis	2	0.0139548	0.0511673	FLT1, TNFSF11	63	9	10659	37.5979	1	0.781978	51.2142
GOTERM_BP_DIRECT	GO:0045766~positive regulation of angiogenesis	3	0.0209322	0.0624779	FLT1, CD34, KDR	63	70	10659	7.25102	1	0.822186	58.5883
GOTERM_BP_DIRECT	GO:0001654~eye development	2	0.0139548	0.094481	SH3PXD2B, RBP4	63	17	10659	19.9048	1	0.915161	74.2368
GOTERM_BP_DIRECT	GO:0040007~growth	2	0.0139548	0.0997565	INHBA, BMP5	63	18	10659	18.7989	1	0.912672	76.2139
GOTERM_CC_DIRECT	GO:0005615~extracellular space	20	0.139548	1.09e-09	FLRT3, IBSP, FMOD, RBP4, AEBP1, ACTA2, TNC, IL1RN, COL15A1, MFGE8, OGN, ADAMTS9, SERPINF1, SFRP4, TFPI, COL12A1, STC1, LOXL2, IGFBP4, SPON1	71	668	13162	5.55031	6.75e-08	6.75e-08	1.1e-06
GOTERM_CC_DIRECT	GO:0031012~extracellular matrix	8	0.0558191	1.59e-07	OGN, AEBP1, SERPINF1, COL12A1, MGP, MFGE8, MMP13, SPON1	71	77	13162	19.2603	9.83e-06	4.91e-06	0.00016
GOTERM_CC_DIRECT	GO:0005925~focal adhesion	8	0.0558191	0.000698	FLRT3, FLT1, CNN3, TNC, ITGA2, PDLIM1, CNN1, THY1	71	280	13162	5.29658	0.0423771	0.0143301	0.70232
GOTERM_CC_DIRECT	GO:0005576~extracellular region	8	0.0558191	0.00232615	IBSP, LIF, INHBA, C1QTNF3, TFPI, THBS3, BMP5, IGFBP4	71	345	13162	4.29867	0.134449	0.0354535	2.32277
GOTERM_CC_DIRECT	GO:0005604~basement membrane	3	0.0209322	0.0238257	TNC, COL15A1, THBS2	71	45	13162	12.3587	0.775769	0.258452	21.6002
GOTERM_CC_DIRECT	GO:0005578~proteinaceous extracellular matrix	4	0.0279096	0.0254444	FMOD, HAPLN1, ADAMTS9, OLFML2B	71	119	13162	6.23127	0.797694	0.233813	22.9022
GOTERM_CC_DIRECT	GO:0070062~extracellular exosome	18	0.125593	0.0293598	RHOJ, F11R, RBP4, AEBP1, ACTA2, IL1RN, COL15A1, MGP, PLVAP, MFGE8, TSPAN15, EDIL3, LRRC15, CXCL12, THY1, OGN, SERPINF1, COL12A1	71	1991	13162	1.67596	0.84238	0.231979	25.9716
GOTERM_CC_DIRECT	GO:0009897~external side of plasma membrane	4	0.0279096	0.0449044	CD34, ITGA2, MFGE8, CDH5	71	149	13162	4.97665	0.94207	0.299573	37.1012
GOTERM_CC_DIRECT	GO:0009986~cell surface	5	0.034887	0.0592012	ADAMTS9, SFRP4, TFPI, PLVAP, TSPAN15	71	276	13162	3.35834	0.97726	0.343217	45.9815
GOTERM_CC_DIRECT	GO:0045121~membrane raft	3	0.0209322	0.0735699	MALL, KDR, THY1	71	84	13162	6.62072	0.991242	0.377358	53.7523
GOTERM_CC_DIRECT	GO:0005856~cytoskeleton	3	0.0209322	0.0781647	PTPN14, PDLIM1, CNN1	71	87	13162	6.39242	0.993566	0.367918	56.0156
GOTERM_MF_DIRECT	GO:0005201~extracellular matrix structural constituent	3	0.0209322	0.00590206	COL4A1, COL11A1, COL5A2	46	27	10488	25.3333	0.28215	0.28215	5.67763
GOTERM_MF_DIRECT	GO:0005509~calcium ion binding	7	0.0488418	0.017646	S100B, MGP, EDIL3, THBS2, MMP13, THBS3, CDH5	46	491	10488	3.25051	0.631014	0.392558	16.1213
GOTERM_MF_DIRECT	GO:0005021~vascular endothelial growth factor-activated receptor activity	2	0.0139548	0.0254751	FLT1, KDR	46	6	10488	76	0.764276	0.382267	22.4937
GOTERM_MF_DIRECT	GO:0045499~chemorepellent activity	2	0.0139548	0.033825	FLRT3, SEMA3A	46	8	10488	57	0.854412	0.382295	28.8073
GOTERM_MF_DIRECT	GO:0005215~transporter activity	3	0.0209322	0.0648453	RBP4, CRABP1, SLCO2A1	46	97	10488	7.05155	0.976586	0.528051	48.4187
KEGG_PATHWAY	oas04512:ECM-receptor interaction	8	0.0558191	4.8e-08	IBSP, COL4A1, TNC, ITGA2, THBS2, COL11A1, COL5A2, THBS3	32	90	7729	21.4694	2.59e-06	2.59e-06	4.71e-05
KEGG_PATHWAY	oas04510:Focal adhesion	10	0.0697739	8.5e-08	IBSP, COL4A1, FLT1, TNC, ITGA2, THBS2, COL11A1, COL5A2, THBS3, KDR	32	211	7729	11.447	4.59e-06	2.3e-06	8.33e-05
KEGG_PATHWAY	oas04151:PI3K-Akt signaling pathway	10	0.0697739	6.29e-06	IBSP, COL4A1, FLT1, TNC, ITGA2, THBS2, COL11A1, COL5A2, THBS3, KDR	32	352	7729	6.86168	0.00034	0.000113	0.00616622
KEGG_PATHWAY	oas04974:Protein digestion and absorption	5	0.034887	0.001597	COL4A1, COL15A1, COL12A1, COL11A1, COL5A2	32	128	7729	9.43481	0.0826872	0.0213456	1.55356
KEGG_PATHWAY	oas04670:Leukocyte transendothelial migration	4	0.0279096	0.0111626	F11R, CXCL12, CDH5, THY1	32	117	7729	8.25748	0.454563	0.114173	10.4139
KEGG_PATHWAY	oas05323:Rheumatoid arthritis	3	0.0209322	0.0636878	FLT1, TNFSF11, CXCL12	32	103	7729	7.03489	0.971377	0.446922	47.5167
KEGG_PATHWAY	oas05146:Amoebiasis	3	0.0209322	0.0748688	COL4A1, COL11A1, COL5A2	32	113	7729	6.41233	0.985038	0.451366	53.3438
KEGG_PATHWAY	oas00514:Other types of O-glycan biosynthesis	2	0.0139548	0.0920795	GXYLT2, POFUT2	32	24	7729	20.1276	0.994573	0.479018	61.1838
KEGG_PATHWAY	oas04611:Platelet activation	3	0.0209322	0.0927146	ITGA2, COL11A1, COL5A2	32	128	7729	5.66089	0.994774	0.442219	61.4489
GO and KEGG pathway analyses of downregulated DEGS at day 4
Category	Term	Count	%	PValue	Genes	List Total	Pop Hits	Pop Total	Fold Enrichment	Bonferroni	Benjamini	FDR
GOTERM_BP_DIRECT	GO:0006955~immune response	17	0.109692	4.85e-09	FYB, IGLV1-51, CR2, CCR1, IL18, TLR1, CTSS, IGSF6, SLC11A1, TNFSF10, CD36, CCR5, FCGR2C, FCGR1A, IGHA2, CTSC, IFI6	103	421	16792	6.58312	3.59e-06	3.59e-06	7.36e-06
GOTERM_BP_DIRECT	GO:0006954~inflammatory response	16	0.103239	8.93e-09	PIK3CG, C3AR1, LIPA, LY96, AIF1, CCR1, IL18, TLR1, SLC11A1, CCR5, FOLR2, AOAH, VNN1, CLEC7A, SYK, BLNK	103	379	16792	6.8825	6.62e-06	3.31e-06	1.36e-05
GOTERM_BP_DIRECT	GO:0045087~innate immune response	16	0.103239	4.77e-08	PIK3CG, CR2, NCF2, LY96, TLR1, SLAMF6, BTK, CD84, C1QB, CD209, VNN1, FCER1G, IGHA2, CLEC7A, MX2, SYK	103	430	16792	6.0662	3.54e-05	1.18e-05	7.25e-05
GOTERM_BP_DIRECT	GO:0006898~receptor-mediated endocytosis	10	0.0645245	1.95e-06	MRC1, IGLV1-51, DAB2, MSR1, CD36, FOLR2, FCGR1A, IGHA2, PLA2R1, CD163	103	186	16792	8.76501	0.00144654	0.000362	0.00296849
GOTERM_BP_DIRECT	GO:0007166~cell surface receptor signaling pathway	10	0.0645245	4.38e-05	IGSF6, EDNRB, PTPRC, CD37, TNFSF10, CD36, CCR5, LY96, CCR1, BIRC3	103	274	16792	5.94997	0.0319509	0.00647346	0.0665684
GOTERM_BP_DIRECT	GO:0002755~MyD88-dependent toll-like receptor signaling pathway	5	0.0322622	4.59e-05	CD36, LY96, MAP3K1, TLR1, BTK	103	33	16792	24.7014	0.03341	0.00564747	0.0696594
GOTERM_BP_DIRECT	GO:0006911~phagocytosis, engulfment	5	0.0322622	5.81e-05	AIF1, FCGR1A, FCER1G, IGHA2, BIN2	103	35	16792	23.2899	0.0421631	0.00613507	0.0882994
GOTERM_BP_DIRECT	GO:0071226~cellular response to molecule of fungal origin	3	0.0193573	0.000109	CLEC7A, SYK, BTK	103	3	16792	163.029	0.0777191	0.0100622	0.165773
GOTERM_BP_DIRECT	GO:0002250~adaptive immune response	7	0.0451671	0.000285	CD84, PIK3CG, CD209, ERAP2, CTSS, SYK, BTK	103	148	16792	7.71084	0.190125	0.0231583	0.431503
GOTERM_BP_DIRECT	GO:0050853~B cell receptor signaling pathway	5	0.0322622	0.000321	PTPRC, VAV3, IGHA2, SYK, BTK	103	54	16792	15.0953	0.211959	0.023539	0.48729
GOTERM_BP_DIRECT	GO:0001818~negative regulation of cytokine production	3	0.0193573	0.000752	SLC11A1, GPNMB, BTK	103	7	16792	69.8696	0.427411	0.0494264	1.13692
GOTERM_BP_DIRECT	GO:0071404~cellular response to low-density lipoprotein particle stimulus	3	0.0193573	0.00127928	CD36, FCER1G, SYK	103	9	16792	54.343	0.6127	0.0760029	1.92638
GOTERM_BP_DIRECT	GO:0007204~positive regulation of cytosolic calcium ion concentration	6	0.0387147	0.00134683	PIK3CG, EDNRB, C3AR1, CD36, CCR5, CCR1	103	134	16792	7.29981	0.631632	0.0739443	2.02712
GOTERM_BP_DIRECT	GO:0007229~integrin-mediated signaling pathway	5	0.0322622	0.00310646	DAB2, VAV3, FCER1G, ITGAM, SYK	103	99	16792	8.23379	0.900288	0.151832	4.61775
GOTERM_BP_DIRECT	GO:0010744~positive regulation of macrophage derived foam cell differentiation	3	0.0193573	0.00414768	MSR1, CD36, IL18	103	16	16792	30.568	0.954033	0.185615	6.12041
GOTERM_BP_DIRECT	GO:0038095~Fc-epsilon receptor signaling pathway	6	0.0387147	0.0046049	IGLV1-51, VAV3, MAP3K1, FCER1G, SYK, BTK	103	178	16792	5.49536	0.967291	0.192455	6.77324
GOTERM_BP_DIRECT	GO:0002407~dendritic cell chemotaxis	3	0.0193573	0.00468216	PIK3CG, CCR5, CCR1	103	17	16792	28.7698	0.96912	0.184999	6.88314
GOTERM_BP_DIRECT	GO:0050900~leukocyte migration	5	0.0322622	0.00652031	CD84, C3AR1, SLC7A8, FCER1G, ITGAM	103	122	16792	6.68152	0.992151	0.236085	9.46229
GOTERM_BP_DIRECT	GO:0030593~neutrophil chemotaxis	4	0.0258098	0.00754867	PIK3CG, VAV3, FCER1G, SYK	103	66	16792	9.88055	0.996356	0.255852	10.8759
GOTERM_BP_DIRECT	GO:0001816~cytokine production	3	0.0193573	0.0100075	PIK3CG, LIPA, PLA2R1	103	25	16792	19.5635	0.99942	0.311089	14.1728
GOTERM_BP_DIRECT	GO:0001525~angiogenesis	6	0.0387147	0.0116209	PIK3CG, SAT1, VAV3, IL18, ESM1, SYK	103	223	16792	4.38643	0.999827	0.337975	16.2738
GOTERM_BP_DIRECT	GO:0048002~antigen processing and presentation of peptide antigen	2	0.0129049	0.0121121	SLC11A1, CTSS	103	2	16792	163.029	0.99988	0.336647	16.904
GOTERM_BP_DIRECT	GO:0001805~positive regulation of type III hypersensitivity	2	0.0129049	0.0121121	FCER1G, BTK	103	2	16792	163.029	0.99988	0.336647	16.904
GOTERM_BP_DIRECT	GO:0034381~plasma lipoprotein particle clearance	2	0.0129049	0.0121121	MSR1, CD36	103	2	16792	163.029	0.99988	0.336647	16.904
GOTERM_BP_DIRECT	GO:0006910~phagocytosis, recognition	3	0.0193573	0.0124614	CD36, IGHA2, CLEC7A	103	28	16792	17.4674	0.999908	0.332354	17.3493
GOTERM_BP_DIRECT	GO:0050766~positive regulation of phagocytosis	3	0.0193573	0.013332	SLC11A1, DOCK2, FCER1G	103	29	16792	16.8651	0.999952	0.339259	18.4496
GOTERM_BP_DIRECT	GO:0006629~lipid metabolic process	5	0.0322622	0.0154059	CD36, LIPA, AOAH, CHPT1, ASAH1	103	157	16792	5.19201	0.99999	0.368833	21.0158
GOTERM_BP_DIRECT	GO:0002366~leukocyte activation involved in immune response	2	0.0129049	0.0181136	CLEC7A, SYK	103	3	16792	108.686	0.999999	0.406055	24.2527
GOTERM_BP_DIRECT	GO:0002554~serotonin secretion by platelet	2	0.0129049	0.0181136	FCER1G, SYK	103	3	16792	108.686	0.999999	0.406055	24.2527
GOTERM_BP_DIRECT	GO:0001812~positive regulation of type I hypersensitivity	2	0.0129049	0.0181136	FCER1G, BTK	103	3	16792	108.686	0.999999	0.406055	24.2527
GOTERM_BP_DIRECT	GO:0006958~complement activation, classical pathway	4	0.0258098	0.0224215	C1QB, IGLV1-51, CR2, IGHA2	103	99	16792	6.58704	1	0.463318	29.1485
GOTERM_BP_DIRECT	GO:0070574~cadmium ion transmembrane transport	2	0.0129049	0.0240789	SLC11A1, SLC30A1	103	4	16792	81.5146	1	0.475353	30.952
GOTERM_BP_DIRECT	GO:0002283~neutrophil activation involved in immune response	2	0.0129049	0.0240789	FCER1G, SYK	103	4	16792	81.5146	1	0.475353	30.952
GOTERM_BP_DIRECT	GO:0002223~stimulatory C-type lectin receptor signaling pathway	4	0.0258098	0.0261123	CD209, FCER1G, CLEC7A, SYK	103	105	16792	6.21063	1	0.491394	33.1061
GOTERM_BP_DIRECT	GO:0031623~receptor internalization	3	0.0193573	0.02807	CD36, FCER1G, SYK	103	43	16792	11.3741	1	0.505023	35.1204
GOTERM_BP_DIRECT	GO:0010543~regulation of platelet activation	2	0.0129049	0.0300084	FCER1G, SYK	103	5	16792	65.2117	1	0.517262	37.0591
GOTERM_BP_DIRECT	GO:0071447~cellular response to hydroperoxide	2	0.0129049	0.0300084	CD36, AIF1	103	5	16792	65.2117	1	0.517262	37.0591
GOTERM_BP_DIRECT	GO:0071222~cellular response to lipopolysaccharide	4	0.0258098	0.0315095	MRC1, EDNRB, CD36, CCR5	103	113	16792	5.77094	1	0.523546	38.523
GOTERM_BP_DIRECT	GO:0032729~positive regulation of interferon-gamma production	3	0.0193573	0.0317989	SLC11A1, IL18, SLAMF6	103	46	16792	10.6323	1	0.51598	38.8016
GOTERM_BP_DIRECT	GO:0030168~platelet activation	4	0.0258098	0.0329433	PIK3CG, VAV3, FCER1G, SYK	103	115	16792	5.67058	1	0.518121	39.8916
GOTERM_BP_DIRECT	GO:0032760~positive regulation of tumor necrosis factor production	3	0.0193573	0.033083	CD36, LY96, FCER1G	103	47	16792	10.4061	1	0.509467	40.0234
GOTERM_BP_DIRECT	GO:0006935~chemotaxis	4	0.0258098	0.0382258	C3AR1, DOCK2, CCR5, CCR1	103	122	16792	5.34522	1	0.551679	44.692
GOTERM_BP_DIRECT	GO:0010886~positive regulation of cholesterol storage	2	0.0129049	0.0417605	MSR1, CD36	103	7	16792	46.5798	1	0.574421	47.7015
GOTERM_BP_DIRECT	GO:0038096~Fc-gamma receptor signaling pathway involved in phagocytosis	4	0.0258098	0.0422479	IGLV1-51, VAV3, FCGR1A, SYK	103	127	16792	5.13478	1	0.569041	48.1042
GOTERM_BP_DIRECT	GO:0001934~positive regulation of protein phosphorylation	4	0.0258098	0.0422479	EDNRB, DAB2, AIF1, GPNMB	103	127	16792	5.13478	1	0.569041	48.1042
GOTERM_BP_DIRECT	GO:0019934~cGMP-mediated signaling	2	0.0129049	0.0475836	EDNRB, CD36	103	8	16792	40.7573	1	0.603986	52.328
GOTERM_BP_DIRECT	GO:0071407~cellular response to organic cyclic compound	3	0.0193573	0.0499786	P2RY13, MSR1, IL18	103	59	16792	8.28962	1	0.613178	54.1174
GOTERM_CC_DIRECT	GO:0005886~plasma membrane	47	0.303265	5.2e-06	C3AR1, CPM, PLXNC1, MSR1, CCR1, TLR1, SLC38A6, SLC7A8, ITGAM, BTK, SLC11A1, EDNRB, CD68, DAB2, SLC30A1, FCGR1A, FCER1G, VNN1, ERAP2, PLA2R1, GPNMB, BLNK, SYK, MRC1, FYB, PIK3CG, PTPRC, IGLV1-51, CR2, VAV3, EPB41, LY96, NTN4, SLAMF6, RGS18, CD163, ABCG2, CD84, P2RY13, LYVE1, CD36, ADAP2, CCR5, FCGR2C, CD209, CLEC7A, IFI6	111	4121	18224	1.87247	0.000696	0.000696	0.00608761
GOTERM_CC_DIRECT	GO:0005887~integral component of plasma membrane	24	0.154859	1.01e-05	MRC1, PTPRC, C3AR1, PLXNC1, MSR1, CCR1, SLC38A6, TLR1, SLC7A8, CD163, CD84, IGSF6, SLC11A1, EDNRB, P2RY13, LYVE1, TNFSF10, CD37, CD36, CCR5, LRMP, FCER1G, PLA2R1, GPNMB	111	1415	18224	2.78468	0.0013507	0.000676	0.0118091
GOTERM_CC_DIRECT	GO:0070062~extracellular exosome	33	0.212931	0.000195	CPM, A2M, IL18, SLC7A8, IQGAP2, ASAH1, ITGAM, ALDH1A1, DOCK2, DAB2, HNMT, SMPDL3A, CREG1, VNN1, IGHA2, PLA2R1, PTPRC, IGLV1-51, CR2, LIPA, VAV3, RNASE6, SLAMF6, CD84, C1QB, LYVE1, CD37, TNFSF10, NEB, CD209, CTSC, SLC46A3, VSIG4	111	2811	18224	1.92741	0.0257927	0.00867258	0.228062
GOTERM_CC_DIRECT	GO:0009986~cell surface	11	0.0709769	0.00163341	MRC1, PTPRC, CPM, CD36, FOLR2, CCR5, CD209, FCER1G, IQGAP2, PLA2R1, ITGAM	111	542	18224	3.33207	0.196723	0.0532915	1.89581
GOTERM_CC_DIRECT	GO:0009897~external side of plasma membrane	7	0.0451671	0.00185611	PTPRC, CD36, CCR5, CCR1, FCER1G, IGHA2, CD200R1L	111	213	18224	5.39559	0.220381	0.0485707	2.15172
GOTERM_CC_DIRECT	GO:0016021~integral component of membrane	46	0.296812	0.00300832	C3AR1, CPM, MSR1, MPEG1, CCR1, TLR1, SLC38A6, SLC7A8, ABCA6, ITGAM, SLC11A1, EDNRB, CD68, TMEM144, SLC30A1, FCGR1A, FCER1G, VNN1, ERAP2, PLA2R1, GPNMB, GCNT1, PTPRC, C1ORF162, CR2, SLAMF6, CHPT1, CD163, ABCG2, IGSF6, P2RY13, LYVE1, CD37, TNFSF10, CD36, CCR5, FCGR2C, CD209, TMEM170B, LRMP, CLEC7A, VSIG4, SLC46A3, CD200R1L, SLFN12L, IFI6	111	5163	18224	1.46277	0.332171	0.0650733	3.46605
GOTERM_CC_DIRECT	GO:0045121~membrane raft	6	0.0387147	0.00825896	EDNRB, PTPRC, CD36, TLR1, BIRC3, BTK	111	206	18224	4.78195	0.670868	0.146796	9.25346
GOTERM_CC_DIRECT	GO:0005829~cytosol	30	0.193573	0.0210782	SAT1, KYNU, A2M, MSR1, AIF1, IL18, IQGAP2, IGF2BP3, ARHGAP15, APBB1IP, BTK, ALDH1A1, DOCK2, HNMT, MAP3K1, MAP3K8, CASP1, MX2, SYK, BLNK, PIK3CG, FYB, VAV3, NCF2, NPL, BIRC3, IFIT1, NEB, PARP9, FABP7	111	3315	18224	1.48579	0.942425	0.300111	22.0753
GOTERM_CC_DIRECT	GO:0016020~membrane	22	0.141954	0.0217676	PIK3CG, PTPRC, PLXNC1, MSR1, TLR1, SLC7A8, ARHGAP15, CHPT1, CD163, SLC11A1, DOCK2, CD37, LYVE1, CD68, CD36, PARP9, FOLR2, CD209, PARP14, LRMP, CTSC, GCNT1	111	2200	18224	1.6418	0.947612	0.279403	22.7155
GOTERM_CC_DIRECT	GO:0005764~lysosome	5	0.0322622	0.0481264	SLC11A1, LIPA, CTSC, CTSS, ASAH1	111	226	18224	3.6323	0.998652	0.483628	43.8694
GOTERM_MF_DIRECT	GO:0004888~transmembrane signaling receptor activity	7	0.0451671	0.00180436	MRC1, IGSF6, LYVE1, CR2, FCGR2C, TLR1, PLA2R1	102	214	16881	5.41355	0.339909	0.339909	2.28875
GOTERM_MF_DIRECT	GO:0019864~IgG binding	3	0.0193573	0.00188203	FCGR2C, FCGR1A, FCER1G	102	11	16881	45.1364	0.351618	0.194778	2.38619
GOTERM_MF_DIRECT	GO:0005096~GTPase activator activity	7	0.0451671	0.00661038	ALDH1A1, DOCK2, A2M, VAV3, ADAP2, RGS18, ARHGAP15	102	279	16881	4.15233	0.782474	0.39859	8.15145
GOTERM_MF_DIRECT	GO:0001618~virus receptor activity	4	0.0258098	0.00851551	MRC1, CR2, CCR5, CD209	102	70	16881	9.45714	0.860118	0.388438	10.3843
GOTERM_MF_DIRECT	GO:0071791~chemokine (C-C motif) ligand 5 binding	2	0.0129049	0.0119307	CCR5, CCR1	102	2	16881	165.5	0.936743	0.424267	14.2622
GOTERM_MF_DIRECT	GO:0005547~phosphatidylinositol-3,4,5-trisphosphate binding	3	0.0193573	0.0216639	ADAP2, IQGAP2, BTK	102	38	16881	13.0658	0.99351	0.568107	24.4816
GOTERM_MF_DIRECT	GO:0019957~C-C chemokine binding	2	0.0129049	0.0353708	CCR5, CCR1	102	6	16881	55.1667	0.999747	0.693714	36.9778
GOTERM_MF_DIRECT	GO:0005515~protein binding	63	0.406504	0.0365704	SAT1, A2M, MSR1, IL18, TLR1, SLC7A8, BTK, EDNRB, DAB2, SMPDL3A, MAP3K8, CASP1, MX2, SYK, PIK3CG, NCF2, LY96, BCL2A1, CD163, CD84, C1QB, CD37, CD36, CCR5, FCHSD2, CTSC, BIN2, PLXNC1, CCR1, IGF2BP3, APBB1IP, ITGAM, DOCK2, SLC30A1, TFEC, FCGR1A, MAP3K1, FCER1G, GPNMB, GCNT1, BLNK, FYB, MRC1, PTPRC, VAV3, EPB41, NPL, SLAMF6, NTN4, BIRC3, LACTB2, ABCG2, LYVE1, IFIT1, TNFSF10, ADAP2, PARP9, NEB, FCGR2C…	102	8785	16881	1.18685	0.99981	0.657371	37.9752
GOTERM_MF_DIRECT	GO:0004872~receptor activity	5	0.0322622	0.0413282	MRC1, LYVE1, TLR1, CD200R1L, PLA2R1	102	217	16881	3.81336	0.999939	0.659932	41.7895
KEGG_PATHWAY	hsa05152:Tuberculosis	12	0.0774293	4.62e-07	MRC1, FCGR2C, IL18, FCGR1A, CD209, TLR1, FCER1G, CLEC7A, CTSS, PLA2R1, ITGAM, SYK	64	177	6879	7.28708	5.87e-05	5.87e-05	0.000536
KEGG_PATHWAY	hsa04145:Phagosome	11	0.0709769	8.55e-07	MRC1, MSR1, CD36, NCF2, FCGR2C, FCGR1A, CD209, CLEC7A, CTSS, PLA2R1, ITGAM	64	150	6879	7.88219	0.000109	5.43e-05	0.000991
KEGG_PATHWAY	hsa04662:B cell receptor signaling pathway	6	0.0387147	0.000393	PIK3CG, VAV3, CR2, BLNK, SYK, BTK	64	69	6879	9.34647	0.0486728	0.0164949	0.454602
KEGG_PATHWAY	hsa04666:Fc gamma R-mediated phagocytosis	6	0.0387147	0.000971	PIK3CG, PTPRC, DOCK2, VAV3, FCGR1A, SYK	64	84	6879	7.67746	0.116109	0.0303843	1.12071
KEGG_PATHWAY	hsa04064:NF-kappa B signaling pathway	6	0.0387147	0.00113842	LY96, BCL2A1, BIRC3, BLNK, SYK, BTK	64	87	6879	7.41272	0.134685	0.0285178	1.3123
KEGG_PATHWAY	hsa04380:Osteoclast differentiation	7	0.0451671	0.00118761	PIK3CG, NCF2, FCGR2C, FCGR1A, BLNK, SYK, BTK	64	131	6879	5.74344	0.140081	0.0248391	1.36865
KEGG_PATHWAY	hsa05150:Staphylococcus aureus infection	5	0.0322622	0.00143409	C3AR1, C1QB, FCGR2C, FCGR1A, ITGAM	64	54	6879	9.95226	0.166615	0.0257011	1.65054
KEGG_PATHWAY	hsa04664:Fc epsilon RI signaling pathway	5	0.0322622	0.00335678	PIK3CG, VAV3, FCER1G, SYK, BTK	64	68	6879	7.90326	0.347555	0.0519789	3.82438
KEGG_PATHWAY	hsa04610:Complement and coagulation cascades	5	0.0322622	0.00353918	C3AR1, C1QB, A2M, CR2, F13A1	64	69	6879	7.78872	0.362546	0.0487994	4.0283
KEGG_PATHWAY	hsa04142:Lysosome	6	0.0387147	0.00482956	SLC11A1, CD68, LIPA, CTSC, CTSS, ASAH1	64	121	6879	5.3298	0.459273	0.0596321	5.45974
KEGG_PATHWAY	hsa04640:Hematopoietic cell lineage	5	0.0322622	0.00806375	CD37, CD36, CR2, FCGR1A, ITGAM	64	87	6879	6.17726	0.642367	0.0892411	8.96216
KEGG_PATHWAY	hsa04650:Natural killer cell mediated cytotoxicity	5	0.0322622	0.0251218	PIK3CG, TNFSF10, VAV3, FCER1G, SYK	64	122	6879	4.4051	0.960491	0.236062	25.5514
KEGG_PATHWAY	hsa05140:Leishmaniasis	4	0.0258098	0.0269187	NCF2, FCGR2C, FCGR1A, ITGAM	64	71	6879	6.05546	0.968744	0.234005	27.1273
KEGG_PATHWAY	hsa04611:Platelet activation	5	0.0322622	0.0307882	PIK3CG, FCER1G, APBB1IP, SYK, BTK	64	130	6879	4.13401	0.981156	0.246994	30.418
KEGG_PATHWAY	hsa05133:Pertussis	4	0.0258098	0.0309984	C1QB, LY96, CASP1, ITGAM	64	75	6879	5.7325	0.981668	0.234026	30.5928
KEGG_PATHWAY	hsa05340:Primary immunodeficiency	3	0.0193573	0.0383806	PTPRC, BLNK, BTK	64	34	6879	9.48392	0.993059	0.267027	36.4834
